# Supplementary material for: 3-(1,3-Dithio­lan-2-yl­idene)-1-phenyl­pyridine-2,4(1H,3H)-dione
Source: Acta Crystallogr Sect E Struct Rep Online. 2009 Jun 17;65(Pt 7):o1602. doi: 10.1107/S1600536809021862 (PMC2969332; doi:10.1107/S1600536809021862)
Supplement: Supplementary file 1 [file e-65-o1602-sup1.cif]

##############################################################################
###                                                                        ###
###        Electronic paper (Acta Crystallographica Section E)             ###
###                                                                        ###
##############################################################################
#                                                                            #
# This CIF contains the data in a paper accepted for publication in Acta     #
# Crystallographica Section E. It conforms to the requirements of Notes      #
# for Authors for Section E, and has been peer reviewed under the auspices   #
# of the IUCr Commission on Journals.                                        #
#                                                                            #
# Full details of the Crystallographic Information File format               #
# are given in the paper "The Crystallographic Information File (CIF):       #
# a New Standard Archive File for Crystallography" by S. R. Hall, F. H.      #
# Allen and I. D. Brown [Acta Cryst. (1991), A47, 655-685].                  #
#                                                                            #
# The current version of the core CIF dictionary is obtainable from          #
# ftp://ftp.iucr.org/pub/cif_core.dic. The current version number is 2.4.    #
#                                                                            #
# Software is freely available for graphical display of the structure(s) in  #
# this CIF.  For information consult the CIF home page http://www.iucr.org/  #
# cif/home.html                                                              #
#                                                                            #
# This file may be used for bona fide research purposes within the           #
# scientific community so long as proper attribution is given to the journal # 
# article from which it was obtained.                                        #
#                                                                            #
##############################################################################
                                             
data_global
_audit_creation_method     SHELXL-97
_journal_date_recd_electronic     2009-05-07
_journal_date_accepted     2009-06-09
_journal_name_full     'Acta Crystallographica, Section E'
_journal_year     2009
_journal_volume     65
_journal_issue      7
_journal_page_first     o1602
_journal_page_last     o1602
_journal_paper_category     QO
_journal_coeditor_code     RK2145
_publ_contact_author_name     'Xiu-Yun Sun'
_publ_contact_author_address
;
School of Chemical and Pharmaceutical Engineering
Jilin Institute of Chemical Technology
Jilin 132022
People's Republic of China
;
_publ_contact_author_email     xiuyuns@sina.com
_publ_contact_author_fax     ?
_publ_contact_author_phone     ?
_publ_section_title
;
3-(1,3-Dithiolan-2-ylidene)-1-phenylpyridine-2,4(1<i>H</i>,3<i>H</i>)-dione
;
loop_
    _publ_author_name
    _publ_author_address
    'Lei-Jiao Li'
;
School of Chemical and Pharmaceutical Engineering
Jilin Institute of Chemical Technology
Jilin 132022
People's Republic of China
;
    'Yan Li'
;
School of Chemical and Pharmaceutical Engineering
Jilin Institute of Chemical Technology
Jilin 132022
People's Republic of China
;
    'Xi-Yun Hao'
;
School of Chemical and Pharmaceutical Engineering
Jilin Institute of Chemical Technology
Jilin 132022
People's Republic of China
;
    'Xiu-Yun Sun'
;
School of Chemical and Pharmaceutical Engineering
Jilin Institute of Chemical Technology
Jilin 132022
People's Republic of China
;
data_I
_audit_creation_method     SHELXL97
_chemical_name_systematic
;
3-(1,3-Dithiolan-2-ylidene)-1-phenylpyridine-2,4(1<i>H</i>,3<i>H</i>)-dione
;
_chemical_name_common     ?
_chemical_formula_moiety     'C14 H11 N O2 S2'
_chemical_formula_sum     'C14 H11 N O2 S2'
_chemical_formula_iupac     'C14 H11 N O2 S2'
_chemical_formula_weight     289.36
_chemical_melting_point     497
_symmetry_cell_setting     'Monoclinic'
_symmetry_space_group_name_H-M     'P 21'
_symmetry_space_group_name_Hall     'P 2yb'
loop_
    _symmetry_equiv_pos_as_xyz
    'x, y, z'
    '-x, y+1/2, -z'
_cell_length_a     5.7708(17)
_cell_length_b     12.033(4)
_cell_length_c     9.624(3)
_cell_angle_alpha     90.00
_cell_angle_beta     101.094(3)
_cell_angle_gamma     90.00
_cell_volume     655.8(4)
_cell_formula_units_Z     2
_cell_measurement_reflns_used     3388
_cell_measurement_theta_min     2.7418
_cell_measurement_theta_max     26.0461
_cell_measurement_temperature     292(2)
_exptl_crystal_description     block
_exptl_crystal_colour     yellow
_exptl_crystal_size_max     0.35
_exptl_crystal_size_mid     0.29
_exptl_crystal_size_min     0.28
_exptl_crystal_density_diffrn     1.465
_exptl_crystal_density_meas     ?
_exptl_crystal_density_method     'not measured'
_exptl_crystal_F_000     300
_exptl_absorpt_coefficient_mu     0.401
_exptl_absorpt_correction_type     multi-scan
_exptl_absorpt_process_details     '(SADABS; Bruker, 2002)'
_exptl_absorpt_correction_T_min     0.870
_exptl_absorpt_correction_T_max     0.894
_exptl_special_details
;
;
_diffrn_ambient_temperature     292(2)
_diffrn_radiation_type     MoK\a
_diffrn_radiation_wavelength     0.71073
_diffrn_radiation_source     'fine-focus sealed tube'
_diffrn_radiation_monochromator     graphite
_diffrn_measurement_device_type     'Bruker APEXII CCD'
_diffrn_measurement_method     \w
_diffrn_detector_area_resol_mean     ?
_diffrn_reflns_number     5598
_diffrn_reflns_av_R_equivalents     0.0496
_diffrn_reflns_av_sigmaI/netI     0.0436
_diffrn_reflns_theta_min     2.74
_diffrn_reflns_theta_max     26.07
_diffrn_reflns_theta_full     26.07
_diffrn_measured_fraction_theta_max     0.999
_diffrn_measured_fraction_theta_full     0.999
_diffrn_reflns_limit_h_min     -7
_diffrn_reflns_limit_h_max     7
_diffrn_reflns_limit_k_min     -14
_diffrn_reflns_limit_k_max     14
_diffrn_reflns_limit_l_min     -11
_diffrn_reflns_limit_l_max     11
_diffrn_standards_number     ?
_diffrn_standards_interval_count     ?
_diffrn_standards_interval_time     ?
_diffrn_standards_decay_%     ?
_refine_special_details
;
 Refinement of <i>F</i>^2^ against ALL reflections.
 The weighted <i>R</i>-factor <i>wR</i> and
 goodness of fit S are based on <i>F</i>^2^,
 conventional <i>R</i>-factors <i>R</i> are based
 on <i>F</i>, with <i>F</i> set to zero for
 negative <i>F</i>^2^. The threshold expression
 of <i>F</i>^2^ > 2\s(<i>F</i>^2^) is used
 only for calculating
 <i>R</i>-factors(gt) etc. and is
 not relevant to the choice of reflections for
 refinement. <i>R</i>-factors based on
 <i>F</i>^2^ are statistically about twice as
 large as those based on <i>F</i>, and
 <i>R</i>-factors based on ALL data will be even larger.
;
_reflns_number_total     2543
_reflns_number_gt     2361
_reflns_threshold_expression     I>2\s(I)
_refine_ls_structure_factor_coef     Fsqd
_refine_ls_matrix_type     full
_refine_ls_R_factor_all     0.0313
_refine_ls_R_factor_gt     0.0288
_refine_ls_wR_factor_gt     0.0690
_refine_ls_wR_factor_ref     0.0706
_refine_ls_goodness_of_fit_ref     1.040
_refine_ls_restrained_S_all     1.040
_refine_ls_number_reflns     2543
_refine_ls_number_parameters     191
_refine_ls_number_restraints     1
_refine_ls_hydrogen_treatment     constr
_refine_ls_weighting_scheme     calc
_refine_ls_weighting_details
                  'calc w=1/[\s^2^(Fo^2^)+(0.035P)^2^] where P=(Fo^2^+2Fc^2^)/3'
_atom_sites_solution_hydrogens     geom
_atom_sites_solution_primary     direct
_atom_sites_solution_secondary     difmap
_refine_ls_shift/su_max     0.001
_refine_ls_shift/su_mean     0.000
_refine_diff_density_max     0.168
_refine_diff_density_min     -0.207
_refine_ls_extinction_method     none
_refine_ls_extinction_coef     ?
_refine_ls_abs_structure_details     'Flack (1983), 1181 Friedel pairs'
_refine_ls_abs_structure_Flack     -0.05(5)
loop_
    _atom_type_symbol
    _atom_type_description
    _atom_type_scat_dispersion_real
    _atom_type_scat_dispersion_imag
    _atom_type_scat_source
    'C' 'C' 0.0033 0.0016
                         'International Tables Vol C Tables 4.2.6.8 and 6.1.1.4'
    'H' 'H' 0.0000 0.0000
                         'International Tables Vol C Tables 4.2.6.8 and 6.1.1.4'
    'N' 'N' 0.0061 0.0033
                         'International Tables Vol C Tables 4.2.6.8 and 6.1.1.4'
    'O' 'O' 0.0106 0.0060
                         'International Tables Vol C Tables 4.2.6.8 and 6.1.1.4'
    'S' 'S' 0.1246 0.1234
                         'International Tables Vol C Tables 4.2.6.8 and 6.1.1.4'
_computing_data_collection     'APEX2 (Bruker, 2007)'
_computing_cell_refinement     'SAINT (Bruker, 2007)'
_computing_data_reduction     'SAINT (Bruker, 2007'
_computing_structure_solution     'SHELXS97 (Sheldrick, 2008)'
_computing_structure_refinement     'SHELXL97 (Sheldrick, 2008)'
_computing_molecular_graphics     'SHELXTL (Sheldrick, 2008)'
_computing_publication_material     'SHELXTL (Sheldrick, 2008)'
loop_
    _atom_site_type_symbol
    _atom_site_label
    _atom_site_fract_x
    _atom_site_fract_y
    _atom_site_fract_z
    _atom_site_U_iso_or_equiv
    _atom_site_adp_type
    _atom_site_calc_flag
    _atom_site_refinement_flags
    _atom_site_occupancy
    _atom_site_disorder_assembly
    _atom_site_disorder_group
    S S1 0.64100(9) 0.15466(4) 0.63757(5) 0.04732(14) Uani d . 1 . .
    S S2 0.47667(10) -0.01817(4) 0.80937(6) 0.05463(16) Uani d . 1 . .
    C C1 0.775(3) 0.0231(13) 0.6391(16) 0.063(3) Uani d P 0.541(13) A 1
    H H1A 0.8165 0.0099 0.5476 0.076 Uiso calc PR 0.541(13) A 1
    H H1B 0.9197 0.0230 0.7097 0.076 Uiso calc PR 0.541(13) A 1
    C C2 0.6217(17) -0.0684(4) 0.6704(9) 0.0580(18) Uani d P 0.541(13) A 1
    H H2A 0.7152 -0.1339 0.7017 0.070 Uiso calc PR 0.541(13) A 1
    H H2B 0.5059 -0.0874 0.5866 0.070 Uiso calc PR 0.541(13) A 1
    C C1' 0.742(3) 0.0127(13) 0.6019(19) 0.064(4) Uani d P 0.459(13) A 2
    H H1'A 0.6365 -0.0202 0.5217 0.076 Uiso calc PR 0.459(13) A 2
    H H1'B 0.9000 0.0149 0.5818 0.076 Uiso calc PR 0.459(13) A 2
    C C2' 0.7381(17) -0.0516(5) 0.7321(11) 0.057(2) Uani d P 0.459(13) A 2
    H H2'A 0.8802 -0.0357 0.8011 0.069 Uiso calc PR 0.459(13) A 2
    H H2'B 0.7374 -0.1303 0.7104 0.069 Uiso calc PR 0.459(13) A 2
    C C3 0.4657(3) 0.12007(16) 0.75830(19) 0.0385(4) Uani d . 1 A .
    C C4 0.3248(3) 0.19662(16) 0.8105(2) 0.0384(4) Uani d . 1 . .
    C C5 0.1840(3) 0.16281(18) 0.91489(18) 0.0419(4) Uani d . 1 A .
    C C6 0.0463(4) 0.24818(18) 0.9638(2) 0.0495(5) Uani d . 1 . .
    H H6 -0.0410 0.2314 1.0328 0.059 Uiso calc R 1 A .
    C C7 0.0409(3) 0.35039(17) 0.9126(2) 0.0477(5) Uani d . 1 A .
    H H7 -0.0534 0.4027 0.9462 0.057 Uiso calc R 1 . .
    C C8 0.3154(3) 0.31026(17) 0.7579(2) 0.0422(4) Uani d . 1 A .
    C C9 0.1463(3) 0.49614(15) 0.7608(2) 0.0402(4) Uani d . 1 A .
    C C10 -0.0659(3) 0.53405(19) 0.6854(2) 0.0517(5) Uani d . 1 . .
    H H10 -0.1967 0.4874 0.6672 0.062 Uiso calc R 1 . .
    C C11 -0.0823(4) 0.6429(2) 0.6368(2) 0.0613(6) Uani d . 1 . .
    H H11 -0.2248 0.6693 0.5854 0.074 Uiso calc R 1 . .
    C C12 0.1097(5) 0.71177(19) 0.6640(3) 0.0646(6) Uani d . 1 . .
    H H12 0.0981 0.7844 0.6301 0.078 Uiso calc R 1 . .
    C C13 0.3191(4) 0.67360(19) 0.7411(3) 0.0604(6) Uani d . 1 . .
    H H13 0.4486 0.7209 0.7608 0.072 Uiso calc R 1 . .
    C C14 0.3393(3) 0.56575(17) 0.7898(2) 0.0494(5) Uani d . 1 . .
    H H14 0.4820 0.5401 0.8419 0.059 Uiso calc R 1 . .
    N N1 0.1675(3) 0.38340(13) 0.81222(16) 0.0422(4) Uani d . 1 . .
    O O1 0.4251(3) 0.34287(12) 0.66800(17) 0.0611(4) Uani d . 1 . .
    O O2 0.1866(2) 0.06549(12) 0.95739(17) 0.0562(4) Uani d . 1 . .
loop_
    _atom_site_aniso_label
    _atom_site_aniso_U_11
    _atom_site_aniso_U_22
    _atom_site_aniso_U_33
    _atom_site_aniso_U_12
    _atom_site_aniso_U_13
    _atom_site_aniso_U_23
    S1 0.0552(3) 0.0452(3) 0.0482(3) 0.0055(2) 0.0264(2) 0.0024(2)
    S2 0.0693(3) 0.0355(2) 0.0669(3) 0.0066(2) 0.0325(3) 0.0060(3)
    C1 0.071(4) 0.066(6) 0.064(7) 0.005(3) 0.039(4) -0.022(4)
    C2 0.067(4) 0.040(2) 0.074(4) 0.004(2) 0.030(3) -0.007(2)
    C1' 0.111(10) 0.034(4) 0.059(8) 0.014(4) 0.048(6) -0.012(4)
    C2' 0.059(4) 0.035(3) 0.081(5) 0.005(3) 0.022(4) 0.001(3)
    C3 0.0437(10) 0.0379(10) 0.0358(9) -0.0007(8) 0.0123(7) 0.0000(7)
    C4 0.0437(9) 0.0369(9) 0.0381(9) -0.0002(7) 0.0167(7) 0.0008(8)
    C5 0.0482(10) 0.0415(10) 0.0387(9) -0.0055(9) 0.0154(7) 0.0024(9)
    C6 0.0597(12) 0.0503(12) 0.0469(11) 0.0006(10) 0.0313(9) 0.0002(9)
    C7 0.0556(11) 0.0459(12) 0.0484(11) 0.0022(9) 0.0272(9) -0.0053(9)
    C8 0.0501(11) 0.0399(10) 0.0412(10) 0.0042(8) 0.0199(8) 0.0025(8)
    C9 0.0458(9) 0.0376(10) 0.0417(9) 0.0042(8) 0.0194(7) 0.0006(8)
    C10 0.0436(10) 0.0543(12) 0.0589(13) 0.0057(9) 0.0144(9) -0.0045(10)
    C11 0.0611(12) 0.0638(15) 0.0593(12) 0.0260(12) 0.0127(10) 0.0049(12)
    C12 0.0907(17) 0.0430(11) 0.0712(14) 0.0188(12) 0.0433(13) 0.0104(11)
    C13 0.0627(13) 0.0433(12) 0.0831(15) -0.0024(10) 0.0341(11) -0.0004(11)
    C14 0.0463(10) 0.0441(11) 0.0600(14) 0.0013(9) 0.0153(9) 0.0000(9)
    N1 0.0508(9) 0.0347(8) 0.0465(9) 0.0038(7) 0.0227(7) -0.0003(7)
    O1 0.0833(10) 0.0434(8) 0.0717(10) 0.0140(8) 0.0525(8) 0.0151(7)
    O2 0.0678(9) 0.0442(8) 0.0644(9) -0.0033(7) 0.0323(7) 0.0112(7)
_geom_special_details
;
 All s.u.'s (except the esd in the dihedral angle between two l.s. planes)
 are estimated using the full covariance matrix. The cell s.u.'s are taken
 into account individually in the estimation of s.u.'s in distances, angles
 and torsion angles; correlations between s.u.'s in cell parameters are only
 used when they are defined by crystal symmetry. An approximate (isotropic)
 treatment of cell s.u.'s is used for estimating s.u.'s involving l.s. planes.
;
loop_
    _geom_bond_atom_site_label_1
    _geom_bond_atom_site_label_2
    _geom_bond_site_symmetry_2
    _geom_bond_distance
    _geom_bond_publ_flag
    S1 C3 . 1.732(2) ?
    S1 C1 . 1.761(15) ?
    S1 C1' . 1.857(16) ?
    S2 C3 . 1.732(2) ?
    S2 C2 . 1.813(5) ?
    S2 C2' . 1.850(6) ?
    C1 C2 . 1.479(19) ?
    C1 H1A . 0.9700 ?
    C1 H1B . 0.9700 ?
    C2 H2A . 0.9700 ?
    C2 H2B . 0.9700 ?
    C1' C2' . 1.48(2) ?
    C1' H1'A . 0.9700 ?
    C1' H1'B . 0.9700 ?
    C2' H2'A . 0.9700 ?
    C2' H2'B . 0.9700 ?
    C3 C4 . 1.385(3) ?
    C4 C8 . 1.455(3) ?
    C4 C5 . 1.466(2) ?
    C5 O2 . 1.240(2) ?
    C5 C6 . 1.432(3) ?
    C6 C7 . 1.323(3) ?
    C6 H6 . 0.9300 ?
    C7 N1 . 1.377(2) ?
    C7 H7 . 0.9300 ?
    C8 O1 . 1.231(2) ?
    C8 N1 . 1.396(2) ?
    C9 C10 . 1.376(3) ?
    C9 C14 . 1.379(3) ?
    C9 N1 . 1.441(2) ?
    C10 C11 . 1.388(3) ?
    C10 H10 . 0.9300 ?
    C11 C12 . 1.367(4) ?
    C11 H11 . 0.9300 ?
    C12 C13 . 1.370(3) ?
    C12 H12 . 0.9300 ?
    C13 C14 . 1.377(3) ?
    C13 H13 . 0.9300 ?
    C14 H14 . 0.9300 ?
loop_
    _geom_angle_atom_site_label_1
    _geom_angle_atom_site_label_2
    _geom_angle_atom_site_label_3
    _geom_angle_site_symmetry_1
    _geom_angle_site_symmetry_3
    _geom_angle
    _geom_angle_publ_flag
    C3 S1 C1 . . 95.2(5) ?
    C3 S1 C1' . . 98.4(7) ?
    C1 S1 C1' . . 12.1(9) ?
    C3 S2 C2 . . 96.19(18) ?
    C3 S2 C2' . . 94.75(19) ?
    C2 S2 C2' . . 26.22(19) ?
    C2 C1 S1 . . 113.1(9) ?
    C2 C1 H1A . . 109.0 ?
    S1 C1 H1A . . 109.0 ?
    C2 C1 H1B . . 109.0 ?
    S1 C1 H1B . . 109.0 ?
    H1A C1 H1B . . 107.8 ?
    C1 C2 S2 . . 106.3(7) ?
    C1 C2 H2A . . 110.5 ?
    S2 C2 H2A . . 110.5 ?
    C1 C2 H2B . . 110.5 ?
    S2 C2 H2B . . 110.5 ?
    H2A C2 H2B . . 108.7 ?
    C2' C1' S1 . . 105.6(11) ?
    C2' C1' H1'A . . 110.6 ?
    S1 C1' H1'A . . 110.6 ?
    C2' C1' H1'B . . 110.6 ?
    S1 C1' H1'B . . 110.6 ?
    H1'A C1' H1'B . . 108.7 ?
    C1' C2' S2 . . 111.9(9) ?
    C1' C2' H2'A . . 109.2 ?
    S2 C2' H2'A . . 109.2 ?
    C1' C2' H2'B . . 109.2 ?
    S2 C2' H2'B . . 109.2 ?
    H2'A C2' H2'B . . 107.9 ?
    C4 C3 S1 . . 122.87(14) ?
    C4 C3 S2 . . 121.84(15) ?
    S1 C3 S2 . . 115.28(11) ?
    C3 C4 C8 . . 118.94(16) ?
    C3 C4 C5 . . 120.35(18) ?
    C8 C4 C5 . . 120.70(16) ?
    O2 C5 C6 . . 122.80(17) ?
    O2 C5 C4 . . 121.01(18) ?
    C6 C5 C4 . . 116.20(18) ?
    C7 C6 C5 . . 121.31(18) ?
    C7 C6 H6 . . 119.3 ?
    C5 C6 H6 . . 119.3 ?
    C6 C7 N1 . . 123.46(17) ?
    C6 C7 H7 . . 118.3 ?
    N1 C7 H7 . . 118.3 ?
    O1 C8 N1 . . 119.78(18) ?
    O1 C8 C4 . . 123.65(17) ?
    N1 C8 C4 . . 116.55(16) ?
    C10 C9 C14 . . 120.52(19) ?
    C10 C9 N1 . . 120.09(17) ?
    C14 C9 N1 . . 119.38(17) ?
    C9 C10 C11 . . 119.1(2) ?
    C9 C10 H10 . . 120.4 ?
    C11 C10 H10 . . 120.4 ?
    C12 C11 C10 . . 120.5(2) ?
    C12 C11 H11 . . 119.8 ?
    C10 C11 H11 . . 119.8 ?
    C11 C12 C13 . . 119.9(2) ?
    C11 C12 H12 . . 120.1 ?
    C13 C12 H12 . . 120.1 ?
    C12 C13 C14 . . 120.6(2) ?
    C12 C13 H13 . . 119.7 ?
    C14 C13 H13 . . 119.7 ?
    C13 C14 C9 . . 119.4(2) ?
    C13 C14 H14 . . 120.3 ?
    C9 C14 H14 . . 120.3 ?
    C7 N1 C8 . . 121.74(16) ?
    C7 N1 C9 . . 119.40(15) ?
    C8 N1 C9 . . 118.86(15) ?
loop_
    _geom_torsion_atom_site_label_1
    _geom_torsion_atom_site_label_2
    _geom_torsion_atom_site_label_3
    _geom_torsion_atom_site_label_4
    _geom_torsion_site_symmetry_1
    _geom_torsion_site_symmetry_2
    _geom_torsion_site_symmetry_3
    _geom_torsion_site_symmetry_4
    _geom_torsion
    _geom_torsion_publ_flag
    C3 S1 C1 C2 . . . . 29.1(11) ?
    C1' S1 C1 C2 . . . . -77(5) ?
    S1 C1 C2 S2 . . . . -40.8(12) ?
    C3 S2 C2 C1 . . . . 31.6(9) ?
    C2' S2 C2 C1 . . . . -56.5(9) ?
    C3 S1 C1' C2' . . . . -28.1(12) ?
    C1 S1 C1' C2' . . . . 47(5) ?
    S1 C1' C2' S2 . . . . 40.1(13) ?
    C3 S2 C2' C1' . . . . -33.7(10) ?
    C2 S2 C2' C1' . . . . 60.7(11) ?
    C1 S1 C3 C4 . . . . 175.0(5) ?
    C1' S1 C3 C4 . . . . -173.3(6) ?
    C1 S1 C3 S2 . . . . -5.4(5) ?
    C1' S1 C3 S2 . . . . 6.3(6) ?
    C2 S2 C3 C4 . . . . 165.9(4) ?
    C2' S2 C3 C4 . . . . -167.8(4) ?
    C2 S2 C3 S1 . . . . -13.8(4) ?
    C2' S2 C3 S1 . . . . 12.5(4) ?
    S1 C3 C4 C8 . . . . 2.5(3) ?
    S2 C3 C4 C8 . . . . -177.09(14) ?
    S1 C3 C4 C5 . . . . -178.70(14) ?
    S2 C3 C4 C5 . . . . 1.7(2) ?
    C3 C4 C5 O2 . . . . -0.6(3) ?
    C8 C4 C5 O2 . . . . 178.16(18) ?
    C3 C4 C5 C6 . . . . 179.24(18) ?
    C8 C4 C5 C6 . . . . -2.0(3) ?
    O2 C5 C6 C7 . . . . -177.6(2) ?
    C4 C5 C6 C7 . . . . 2.6(3) ?
    C5 C6 C7 N1 . . . . -1.2(3) ?
    C3 C4 C8 O1 . . . . 0.5(3) ?
    C5 C4 C8 O1 . . . . -178.25(19) ?
    C3 C4 C8 N1 . . . . 178.91(17) ?
    C5 C4 C8 N1 . . . . 0.1(3) ?
    C14 C9 C10 C11 . . . . 1.1(3) ?
    N1 C9 C10 C11 . . . . -179.94(18) ?
    C9 C10 C11 C12 . . . . -0.3(3) ?
    C10 C11 C12 C13 . . . . -0.8(4) ?
    C11 C12 C13 C14 . . . . 1.0(4) ?
    C12 C13 C14 C9 . . . . -0.3(3) ?
    C10 C9 C14 C13 . . . . -0.8(3) ?
    N1 C9 C14 C13 . . . . -179.81(18) ?
    C6 C7 N1 C8 . . . . -0.9(3) ?
    C6 C7 N1 C9 . . . . 178.73(18) ?
    O1 C8 N1 C7 . . . . 179.79(18) ?
    C4 C8 N1 C7 . . . . 1.4(3) ?
    O1 C8 N1 C9 . . . . 0.2(3) ?
    C4 C8 N1 C9 . . . . -178.25(16) ?
    C10 C9 N1 C7 . . . . -65.0(2) ?
    C14 C9 N1 C7 . . . . 114.0(2) ?
    C10 C9 N1 C8 . . . . 114.7(2) ?
    C14 C9 N1 C8 . . . . -66.3(2) ?
loop_
    _geom_hbond_atom_site_label_D
    _geom_hbond_atom_site_label_H
    _geom_hbond_atom_site_label_A
    _geom_hbond_site_symmetry_A
    _geom_hbond_distance_DH
    _geom_hbond_distance_HA
    _geom_hbond_distance_DA
    _geom_hbond_angle_DHA
    C1' H1'A O1 2_646 0.97 2.43 3.300(17) 148
    C2 H2B O1 2_646 0.97 2.69 3.388(8) 129
    C7 H7 O2 2_557 0.93 2.36 3.259(3) 163
    C14 H14 O2 2_657 0.93 2.46 3.293(3) 149
    C11 H11 S1 2_556 0.93 2.90 3.756(3) 153
