# Supplementary material for: 3-(1,3-Dithio­lan-2-yl­idene)-1-phenyl­pyridine-2,4(1H,3H)-dione
Source: Acta Crystallogr Sect E Struct Rep Online. 2009 Jun 17;65(Pt 7):o1602. doi: 10.1107/S1600536809021862 (PMC2969332; doi:10.1107/S1600536809021862)
Supplement: Supplementary file 2 [file e-65-o1602-Isup2.hkl]

# 
# h,k,l, Fc-squared, Fo-squared, sigma(Fo-squared) and status flag 
# 
data_I
_shelx_title ' llj in P2(1)' 
_shelx_refln_list_code          4 
_shelx_F_calc_maximum      105.55 
_exptl_crystal_F_000       300.00 
_reflns_d_resolution_high  0.8086 
 
loop_ 
 _symmetry_equiv_pos_as_xyz 
 'x, y, z' 
 '-x, y+1/2, -z' 
 
_cell_length_a     5.7708 
_cell_length_b    12.0330 
_cell_length_c     9.6237 
_cell_angle_alpha  90.000 
_cell_angle_beta  101.094 
_cell_angle_gamma  90.000 
 
_shelx_F_squared_multiplier     1.000 
 
loop_ 
 _refln_index_h 
 _refln_index_k 
 _refln_index_l 
 _refln_F_squared_calc 
 _refln_F_squared_meas 
 _refln_F_squared_sigma 
 _refln_observed_status 
   0 -14   0       17.10       16.65      2.64 o 
   1 -14   0       24.24       32.56      2.41 o 
   2 -14   0       64.92       69.60      4.97 o 
   1 -13   0       23.22       23.80      1.96 o 
   2 -13   0       66.08       59.99      4.40 o 
   3 -13   0       30.77       31.65      3.53 o 
   0 -12   0      180.89      181.15      6.57 o 
   1 -12   0       55.92       59.94      3.44 o 
   2 -12   0        3.47        4.10      1.61 o 
   3 -12   0       19.34       22.27      2.92 o 
   4 -12   0        4.78        6.93      2.05 o 
   1 -11   0        7.18        7.16      1.15 o 
   2 -11   0       66.20       71.32      3.44 o 
   0 -10   0      200.15      196.87      6.09 o 
   1 -10   0       47.41       45.54      2.23 o 
   2 -10   0        0.99        2.30      1.08 o 
   1  -9   0       43.67       41.30      1.94 o 
   2  -9   0      769.09      812.47     10.99 o 
   4  -9   0       45.14       52.32      3.44 o 
   5  -9   0       12.58       10.59      2.11 o 
   0  -8   0       24.12       21.49      1.08 o 
   1  -8   0       63.59       67.70      4.17 o 
   2  -8   0      513.76      536.44     25.73 o 
   3  -8   0      324.87      327.25      7.08 o 
   4  -8   0       78.88       85.41      4.27 o 
   5  -8   0       10.52       12.49      2.16 o 
   1  -7   0      169.74      179.37      7.07 o 
   2  -7   0       45.88       40.94      1.62 o 
   3  -7   0       14.85       16.13      1.75 o 
   4  -7   0       11.20       11.61      1.25 o 
   5  -7   0       30.49       26.34      1.96 o 
   6  -7   0       13.95       15.73      1.83 o 
   0  -6   0     2047.17     1944.06     71.07 o 
   1  -6   0     1140.67     1129.29     28.68 o 
   2  -6   0      129.64      124.79      5.89 o 
   3  -6   0        8.94        8.32      0.67 o 
   4  -6   0       11.00       10.73      1.17 o 
   5  -6   0       14.30       15.51      1.55 o 
   6  -6   0        9.86       10.30      1.53 o 
   1  -5   0       89.88       88.32      3.02 o 
   2  -5   0       86.55       89.25      4.61 o 
   3  -5   0       14.53       13.99      1.28 o 
   4  -5   0       91.25       95.13      4.25 o 
   5  -5   0       45.75       51.09      3.63 o 
   6  -5   0       25.48       27.24      3.04 o 
   0  -4   0      370.88      342.99     19.81 o 
   1  -4   0      253.37      265.95      8.16 o 
   2  -4   0      100.76       98.74      3.54 o 
   3  -4   0      149.83      158.05     12.96 o 
   4  -4   0      142.80      150.11      5.22 o 
   5  -4   0       44.63       45.11      3.34 o 
   6  -4   0        7.10        6.04      1.73 o 
   1  -3   0      492.52      502.05     12.51 o 
   2  -3   0     1507.08     1640.88     59.03 o 
   3  -3   0      310.68      351.01     33.44 o 
   4  -3   0       80.55       93.92      3.67 o 
   5  -3   0        2.25        3.49      1.33 o 
   6  -3   0        4.45        4.52      1.63 o 
   1  -2   0      306.25      311.09      9.23 o 
   2  -2   0      276.88      296.41     22.41 o 
   3  -2   0      937.95     1018.36     26.96 o 
   4  -2   0      184.67      182.10      4.19 o 
   5  -2   0        3.90        4.36      1.46 o 
   6  -2   0        9.59        8.79      1.99 o 
   1  -1   0     1655.33     1634.11      9.06 o 
   2  -1   0      905.69     1002.18     26.06 o 
   3  -1   0       12.25       12.72      0.69 o 
   4  -1   0       85.95       88.14      2.18 o 
   5  -1   0      185.88      186.97      6.73 o 
   6  -1   0       11.28       13.12      2.28 o 
   1   0   0      401.51      458.56      9.26 o 
   2   0   0       44.49       46.96      0.98 o 
   3   0   0        2.36        2.65      0.38 o 
   4   0   0       52.02       49.20      1.48 o 
   5   0   0       17.60       16.80      2.83 o 
   6   0   0       71.26       76.13      4.73 o 
   1   1   0     1629.86     1642.16     36.14 o 
   2   1   0      895.77      973.51     31.08 o 
   3   1   0       13.26       13.87      0.65 o 
   4   1   0       86.34       86.21      2.31 o 
   5   1   0      185.75      197.41      7.82 o 
   6   1   0       11.06       15.40      2.43 o 
   0   2   0     2202.10     2090.55    162.66 o 
   1   2   0      304.73      303.65      6.20 o 
   2   2   0      267.12      273.07      8.54 o 
   3   2   0      949.29     1009.58     37.41 o 
   4   2   0      184.21      186.66     10.26 o 
   5   2   0        4.43        3.74      0.89 o 
   6   2   0        9.78        9.65      1.38 o 
   1   3   0      506.01      516.74      8.48 o 
   2   3   0     1490.83     1582.40     44.09 o 
   3   3   0      315.22      342.77     14.28 o 
   4   3   0       80.76       91.33      5.43 o 
   5   3   0        2.02        1.08      0.65 o 
   6   3   0        4.40        4.05      1.08 o 
   0   4   0      364.28      352.20     18.11 o 
   1   4   0      243.49      261.49      5.38 o 
   2   4   0      103.14      102.99      3.64 o 
   3   4   0      150.84      152.32      5.28 o 
   4   4   0      144.05      148.60      7.26 o 
   5   4   0       44.26       42.31      1.77 o 
   6   4   0        6.93        6.23      1.20 o 
   1   5   0       94.82       94.15      3.73 o 
   2   5   0       85.01       86.16      2.73 o 
   3   5   0       13.78       13.30      0.72 o 
   4   5   0       89.98       92.63      4.86 o 
   5   5   0       45.26       45.95      1.88 o 
   6   5   0       24.54       27.05      2.06 o 
   0   6   0     2089.72     2095.48    100.03 o 
   1   6   0     1129.98     1135.42     40.92 o 
   2   6   0      127.40      123.22      4.34 o 
   3   6   0        8.85       10.04      0.99 o 
   4   6   0       11.18       11.56      1.15 o 
   5   6   0       14.24       14.58      1.22 o 
   6   6   0       10.19       10.48      1.49 o 
   1   7   0      167.16      180.56      7.99 o 
   2   7   0       46.59       42.58      1.47 o 
   3   7   0       15.22       16.45      0.89 o 
   4   7   0       10.48        9.89      0.98 o 
   5   7   0       30.36       27.33      1.61 o 
   6   7   0       13.75       14.60      1.73 o 
   0   8   0       24.10       23.94      1.37 o 
   1   8   0       60.00       62.49      2.19 o 
   2   8   0      517.41      521.63     12.57 o 
   3   8   0      332.71      341.77     12.74 o 
   4   8   0       79.90       74.48      3.03 o 
   5   8   0       10.34       11.49      1.50 o 
   1   9   0       42.38       41.67      1.61 o 
   2   9   0      773.39      776.49     13.34 o 
   3   9   0       44.40       44.67      2.53 o 
   4   9   0       44.71       46.92      2.58 o 
   5   9   0       12.13       10.30      1.58 o 
   0  10   0      197.32      200.23      4.35 o 
   1  10   0       48.65       49.80      1.86 o 
   2  10   0        0.94        2.59      1.14 o 
   3  10   0       96.07       86.58      8.21 o 
   4  10   0       13.54       12.19      1.57 o 
   5  10   0       20.96       19.61      2.40 o 
   1  11   0        7.64        7.26      0.92 o 
   2  11   0       66.76       72.68      3.26 o 
   3  11   0        3.11        2.15      0.92 o 
   4  11   0       36.09       36.68      2.55 o 
   0  12   0      181.77      179.02      4.63 o 
   1  12   0       56.37       56.31      2.20 o 
   2  12   0        3.28        4.20      0.83 o 
   3  12   0       19.41       18.86      1.93 o 
   4  12   0        4.66        7.16      1.45 o 
   1  13   0       23.57       24.54      1.62 o 
   2  13   0       66.22       61.07      3.97 o 
   3  13   0       30.10       25.37      2.25 o 
   0  14   0       17.26       15.91      2.51 o 
   1  14   0       23.90       28.02      1.80 o 
   2  14   0       64.95       63.75      3.38 o 
  -2 -14   1       54.07       59.63      4.63 o 
  -1 -14   1       50.79       54.70      3.00 o 
   0 -14   1       20.09       21.71      2.05 o 
   1 -14   1        1.06        0.49      1.27 o 
   2 -14   1       28.07       31.02      3.51 o 
  -3 -13   1       12.96       13.38      2.51 o 
  -2 -13   1       46.25       53.07      3.49 o 
  -1 -13   1       60.41       60.04      2.98 o 
   0 -13   1       11.28       14.13      1.63 o 
   1 -13   1       52.82       53.68      2.81 o 
   2 -13   1       31.68       30.39      3.34 o 
   3 -13   1       16.88       18.91      2.87 o 
  -2 -12   1        8.15        8.95      1.36 o 
  -1 -12   1       46.50       41.77      2.99 o 
   0 -12   1        6.98        6.56      1.16 o 
   1 -12   1       13.69       13.41      1.51 o 
   2 -12   1       24.50       24.74      2.79 o 
   3 -12   1       44.16       42.47      3.78 o 
  -2 -11   1      130.24      132.38      5.32 o 
  -1 -11   1        7.48       11.02      1.34 o 
   0 -11   1       54.43       56.61      2.93 o 
   1 -11   1       89.29       90.34      3.16 o 
   2 -11   1       86.13       82.98      4.63 o 
   3 -11   1       27.43       23.33      2.75 o 
   4 -11   1        0.58        1.23      1.25 o 
  -2 -10   1       14.60       18.07      2.11 o 
  -1 -10   1      417.39      416.65      8.83 o 
   0 -10   1      116.76      114.34      3.32 o 
   1 -10   1       33.22       29.93      1.79 o 
   2 -10   1        6.39        5.64      1.48 o 
   3 -10   1       39.35       36.79      3.19 o 
   4 -10   1        1.36        2.26      1.33 o 
   5 -10   1       12.03       13.63      2.43 o 
  -3  -9   1       22.08       22.61      2.18 o 
  -2  -9   1      228.68      235.58      6.28 o 
  -1  -9   1      400.78      404.59      8.18 o 
   0  -9   1        1.96        1.53      0.65 o 
   1  -9   1        9.84        9.47      0.81 o 
   2  -9   1       68.12       65.91      2.68 o 
   3  -9   1       14.15       16.36      2.03 o 
   4  -9   1       51.04       54.16      3.68 o 
   5  -9   1       64.94       76.68      4.80 o 
  -5  -8   1       28.67       28.87      2.69 o 
  -4  -8   1      126.47      132.35      7.41 o 
  -3  -8   1       64.78       66.64      3.78 o 
  -2  -8   1      165.28      162.88     15.07 o 
  -1  -8   1      252.74      238.87     20.32 o 
   0  -8   1      158.02      156.14      5.78 o 
   1  -8   1       86.03       88.51      2.08 o 
   2  -8   1      260.12      260.04      7.84 o 
   3  -8   1      354.93      384.79      8.14 o 
   4  -8   1       33.00       30.24      2.83 o 
   5  -8   1        5.28        5.75      1.82 o 
  -6  -7   1       10.41       12.81      1.67 o 
  -5  -7   1       16.88       16.68      1.61 o 
  -4  -7   1       44.66       45.73      2.26 o 
  -3  -7   1       41.56       42.84      1.93 o 
  -2  -7   1      324.92      336.08     13.00 o 
  -1  -7   1      327.06      351.11     13.83 o 
   0  -7   1      168.26      158.25      6.27 o 
   1  -7   1      330.67      325.41      6.78 o 
   2  -7   1      408.76      414.63     18.03 o 
   3  -7   1      174.23      165.78      7.68 o 
   4  -7   1       48.50       51.05      2.32 o 
   5  -7   1       30.68       32.75      3.11 o 
   6  -7   1        2.62        4.78      1.94 o 
  -6  -6   1       27.93       27.18      2.15 o 
  -5  -6   1      124.54      113.11      3.65 o 
  -4  -6   1      176.76      169.68      8.20 o 
  -3  -6   1      111.65      105.22      4.08 o 
  -2  -6   1       69.11       66.07      2.30 o 
  -1  -6   1      102.15      116.87      4.76 o 
   0  -6   1      360.88      376.43     10.39 o 
   1  -6   1      271.54      283.10      6.68 o 
   2  -6   1       29.25       28.30      1.74 o 
   3  -6   1       52.10       52.29      5.66 o 
   4  -6   1        0.28       -0.42      0.68 o 
   5  -6   1       26.08       26.29      2.79 o 
   6  -6   1       21.47       19.61      2.89 o 
  -6  -5   1       27.97       27.75      4.04 o 
  -5  -5   1       15.70       16.62      1.55 o 
  -4  -5   1       29.34       28.16      1.64 o 
  -3  -5   1       52.46       49.87      2.96 o 
  -2  -5   1        5.84        4.49      0.81 o 
  -1  -5   1      555.99      578.65     20.28 o 
   0  -5   1     2381.51     2192.41    149.84 o 
   1  -5   1     1208.60     1170.98     14.94 o 
   2  -5   1      519.09      528.96     23.95 o 
   3  -5   1       35.80       28.29      2.13 o 
   4  -5   1       48.38       40.93      2.96 o 
   5  -5   1       14.47       13.40      2.20 o 
   6  -5   1        9.69        9.99      2.26 o 
  -6  -4   1        5.78        7.56      1.34 o 
  -5  -4   1       34.68       34.98      2.96 o 
  -4  -4   1       85.72       84.17      2.68 o 
  -3  -4   1       14.08       15.30      1.80 o 
  -2  -4   1      585.34      624.70     26.65 o 
  -1  -4   1      423.58      421.96     16.10 o 
   0  -4   1      273.06      266.99     20.05 o 
   1  -4   1      375.95      379.49      9.62 o 
   2  -4   1      455.36      486.64     22.58 o 
   3  -4   1      178.14      174.69      4.99 o 
   4  -4   1        1.80        2.16      1.01 o 
   5  -4   1       31.76       36.18      2.24 o 
   6  -4   1        8.97       10.40      2.22 o 
  -6  -3   1       16.19       13.23      2.24 o 
  -5  -3   1        7.91        6.11      1.50 o 
  -4  -3   1      230.53      247.47     10.12 o 
  -3  -3   1      744.42      835.62     62.40 o 
  -2  -3   1      993.05     1042.35     34.26 o 
  -1  -3   1      690.23      708.99     22.90 o 
   0  -3   1      707.31      659.52     52.35 o 
   1  -3   1       22.50       22.49      0.76 o 
   2  -3   1       19.78       22.56      1.53 o 
   3  -3   1       74.14       73.03      3.21 o 
   4  -3   1      173.98      177.64      3.81 o 
   5  -3   1      128.02      132.00      4.68 o 
   6  -3   1        0.67        1.65      1.12 o 
  -7  -2   1        2.31        4.10      1.92 o 
  -6  -2   1       25.61       21.60      2.62 o 
  -5  -2   1        1.41        1.37      0.93 o 
  -4  -2   1       84.58       86.88      1.96 o 
  -3  -2   1      189.06      205.91      7.80 o 
  -2  -2   1      108.69      108.66     10.59 o 
  -1  -2   1       14.32       13.95      0.56 o 
   0  -2   1      203.93      187.52     16.03 o 
   1  -2   1     1585.27     1494.48      9.64 o 
   2  -2   1      103.32      128.13      9.54 o 
   3  -2   1      513.95      532.27     13.39 o 
   4  -2   1      134.72      138.82      3.35 o 
   5  -2   1       15.99       16.54      1.50 o 
   6  -2   1        6.09        5.43      1.82 o 
  -7  -1   1        4.67        3.74      1.80 o 
  -6  -1   1       72.74       74.02      4.61 o 
  -5  -1   1        9.12       10.18      1.82 o 
  -4  -1   1       13.54       13.64      0.82 o 
  -3  -1   1      183.38      190.62      6.85 o 
  -2  -1   1        4.51        5.52      0.36 o 
  -1  -1   1      631.70      650.75     15.51 o 
   0  -1   1     1311.99     1189.44     87.88 o 
   1  -1   1     7712.15     6481.25     27.28 o 
   2  -1   1      440.77      463.58      4.96 o 
   3  -1   1       39.15       36.91      1.04 o 
   4  -1   1      289.00      283.93      4.74 o 
   5  -1   1       45.22       44.99      2.22 o 
   6  -1   1        0.63        0.08      0.99 o 
  -7   0   1       33.88       31.91      3.51 o 
  -6   0   1      174.44      172.87      6.91 o 
  -5   0   1        0.31       -0.58      0.71 o 
  -4   0   1      541.09      542.70      5.29 o 
  -3   0   1      588.00      587.50     15.45 o 
  -2   0   1       92.51       88.26      3.68 o 
  -1   0   1      209.72      222.94     22.11 o 
   1   0   1     3050.19     3345.64    105.41 o 
   2   0   1        6.41        5.13      0.34 o 
   3   0   1       60.94       67.02      2.06 o 
   4   0   1        0.10        0.22      0.47 o 
   5   0   1        1.14        1.44      0.73 o 
   6   0   1       17.65       19.56      1.80 o 
  -7   1   1        4.30        3.78      1.80 o 
  -6   1   1       74.14       75.14      4.67 o 
  -5   1   1        8.78        8.67      0.85 o 
  -4   1   1       14.20       13.77      0.87 o 
  -3   1   1      189.55      194.95      2.52 o 
  -2   1   1        3.89        5.22      0.31 o 
  -1   1   1      629.76      636.01      9.33 o 
   0   1   1     1351.51     1429.15     45.30 o 
   1   1   1     7730.15     7067.12    166.27 o 
   2   1   1      428.19      465.87     11.83 o 
   3   1   1       39.39       37.75      1.86 o 
   4   1   1      295.06      307.97     13.25 o 
   5   1   1       44.21       41.62      2.37 o 
   6   1   1        0.73        0.79      0.70 o 
  -7   2   1        2.29        1.58      1.35 o 
  -6   2   1       26.19       18.26      2.56 o 
  -5   2   1        1.60        0.88      0.49 o 
  -4   2   1       82.48       79.75      1.96 o 
  -3   2   1      188.53      208.75      9.70 o 
  -2   2   1      105.99      108.09      4.47 o 
  -1   2   1       18.42       18.26      0.44 o 
   0   2   1      198.32      192.57      8.40 o 
   1   2   1     1582.84     1634.05     30.77 o 
   2   2   1      106.66      126.41      3.03 o 
   3   2   1      506.62      529.72     16.62 o 
   4   2   1      136.40      137.67      6.53 o 
   5   2   1       16.44       15.98      1.51 o 
   6   2   1        6.06        5.34      1.20 o 
  -6   3   1       16.14       13.12      2.28 o 
  -5   3   1        7.90        7.32      0.88 o 
  -4   3   1      227.98      239.37     12.86 o 
  -3   3   1      772.64      851.37     35.44 o 
  -2   3   1     1006.62     1067.96     31.19 o 
  -1   3   1      683.28      681.73     20.19 o 
   0   3   1      709.70      695.55     22.21 o 
   1   3   1       22.75       22.49      0.53 o 
   2   3   1       18.21       19.20      0.68 o 
   3   3   1       78.91       81.73      2.88 o 
   4   3   1      180.33      185.82      8.22 o 
   5   3   1      126.54      133.43      4.88 o 
   6   3   1        0.57        0.62      0.83 o 
  -6   4   1        5.73        5.62      1.71 o 
  -5   4   1       33.86       32.32      1.55 o 
  -4   4   1       83.08       80.63      2.11 o 
  -3   4   1       13.40       13.72      0.67 o 
  -2   4   1      594.25      629.11     18.66 o 
  -1   4   1      422.10      408.23     14.20 o 
   0   4   1      278.96      278.66      7.94 o 
   1   4   1      377.97      384.33      5.32 o 
   2   4   1      465.35      475.06     11.39 o 
   3   4   1      177.27      181.08      7.50 o 
   4   4   1        2.02        2.45      0.50 o 
   5   4   1       30.93       32.80      2.03 o 
   6   4   1        9.29        9.18      1.54 o 
  -6   5   1       27.90       30.48      2.16 o 
  -5   5   1       15.27       14.26      1.22 o 
  -4   5   1       29.15       27.53      1.35 o 
  -3   5   1       52.35       49.70      2.45 o 
  -2   5   1        6.53        4.82      0.48 o 
  -1   5   1      543.69      556.50     21.05 o 
   0   5   1     2350.23     2290.56     75.65 o 
   1   5   1     1208.91     1217.75     23.17 o 
   2   5   1      510.15      498.23     12.76 o 
   3   5   1       35.94       34.01      1.12 o 
   4   5   1       48.85       44.10      1.62 o 
   5   5   1       15.21       10.62      1.37 o 
   6   5   1        9.65        7.53      1.35 o 
  -6   6   1       28.53       24.96      2.02 o 
  -5   6   1      121.50      114.06      2.97 o 
  -4   6   1      175.53      163.66      3.22 o 
  -3   6   1      112.55      108.36      4.65 o 
  -2   6   1       69.92       68.21      3.63 o 
  -1   6   1       98.34      111.16      2.96 o 
   0   6   1      359.78      385.36      9.45 o 
   1   6   1      267.45      283.71      5.57 o 
   2   6   1       27.87       25.83      0.92 o 
   3   6   1       51.48       54.01      2.07 o 
   4   6   1        0.26       -0.09      0.35 o 
   5   6   1       25.24       22.32      1.44 o 
   6   6   1       21.21       22.44      2.23 o 
  -6   7   1       10.44       11.78      1.30 o 
  -5   7   1       16.96       14.80      1.28 o 
  -4   7   1       44.76       46.84      1.85 o 
  -3   7   1       41.68       42.69      1.52 o 
  -2   7   1      319.84      320.61     19.31 o 
  -1   7   1      331.01      353.97     17.25 o 
   0   7   1      162.55      159.91      4.88 o 
   1   7   1      336.21      345.89      5.64 o 
   2   7   1      406.73      422.84     14.77 o 
   3   7   1      171.39      170.68      4.60 o 
   4   7   1       50.07       54.32      4.14 o 
   5   7   1       30.88       30.63      3.03 o 
   6   7   1        2.73        3.28      1.52 o 
  -5   8   1       27.92       26.42      1.63 o 
  -4   8   1      125.86      121.20      5.54 o 
  -3   8   1       64.19       59.01      2.52 o 
  -2   8   1      164.18      164.70      5.77 o 
  -1   8   1      246.15      241.63      8.30 o 
   0   8   1      156.61      159.83      3.78 o 
   1   8   1       86.75       87.13      2.18 o 
   2   8   1      253.51      251.89      6.22 o 
   3   8   1      358.04      368.97     12.19 o 
   4   8   1       34.02       30.69      2.81 o 
   5   8   1        5.15        4.25      1.12 o 
  -5   9   1       14.57       14.29      1.72 o 
  -4   9   1      138.91      134.78      4.18 o 
  -3   9   1       19.18       18.89      1.67 o 
  -2   9   1      232.48      216.52      5.16 o 
  -1   9   1      407.44      399.70     10.23 o 
   0   9   1        2.18        2.17      0.43 o 
   1   9   1       10.48       10.55      1.05 o 
   2   9   1       69.98       62.96      2.19 o 
   3   9   1       12.59       11.49      1.10 o 
   4   9   1       50.44       51.00      2.69 o 
   5   9   1       65.56       67.02      3.28 o 
  -5  10   1        5.16        3.66      2.77 o 
  -4  10   1       44.81       44.70      2.62 o 
  -3  10   1       57.19       58.79      2.79 o 
  -2  10   1       16.10       16.06      1.22 o 
  -1  10   1      415.94      412.53      5.14 o 
   0  10   1      112.94      111.39      2.33 o 
   1  10   1       33.30       31.49      1.63 o 
   2  10   1        6.56        6.27      0.87 o 
   3  10   1       40.21       42.61      3.33 o 
   4  10   1        1.28        1.93      0.89 o 
   5  10   1       11.63       12.17      1.72 o 
  -4  11   1       10.58       10.38      1.57 o 
  -3  11   1        6.70        7.69      1.33 o 
  -2  11   1      128.67      119.91      3.03 o 
  -1  11   1        6.57        8.38      0.95 o 
   0  11   1       53.81       58.93      1.82 o 
   1  11   1       88.28       89.72      2.64 o 
   2  11   1       87.26       87.95      2.74 o 
   3  11   1       27.46       25.07      2.00 o 
   4  11   1        0.49        1.47      1.04 o 
  -4  12   1       32.89       34.65      2.60 o 
  -3  12   1       22.77       24.29      2.96 o 
  -2  12   1        7.89        8.41      1.33 o 
  -1  12   1       47.65       44.69      2.10 o 
   0  12   1        7.25        7.50      0.96 o 
   1  12   1       13.36       11.72      1.19 o 
   2  12   1       25.14       24.48      1.61 o 
   3  12   1       43.68       41.30      2.65 o 
  -3  13   1       12.91       14.56      2.23 o 
  -2  13   1       46.05       51.49      2.88 o 
  -1  13   1       59.00       58.36      2.35 o 
   0  13   1       11.21       10.74      1.17 o 
   1  13   1       52.38       53.56      2.86 o 
   2  13   1       30.67       31.64      1.87 o 
   3  13   1       16.71       17.23      2.02 o 
  -2  14   1       53.29       55.33      3.16 o 
  -1  14   1       50.99       54.50      2.41 o 
   0  14   1       19.98       21.89      1.60 o 
   1  14   1        1.10        0.47      0.65 o 
   2  14   1       28.09       30.66      1.97 o 
  -2 -14   2       41.80       46.10      3.72 o 
  -1 -14   2       71.81       79.72      3.60 o 
   0 -14   2       11.83       14.09      1.77 o 
   1 -14   2        2.05        1.20      1.42 o 
  -2 -13   2       23.81       29.05      3.15 o 
  -1 -13   2       39.32       41.68      2.57 o 
   0 -13   2       60.10       62.88      3.02 o 
   1 -13   2        4.80        5.56      1.84 o 
   2 -13   2        1.79        1.14      1.23 o 
  -2 -12   2        3.44        5.05      1.61 o 
  -1 -12   2        0.32       -0.11      0.65 o 
   0 -12   2       25.94       25.43      1.89 o 
   1 -12   2       83.12       87.59      4.99 o 
   2 -12   2       42.55       46.95      3.82 o 
   3 -12   2       15.48       14.47      2.49 o 
  -3 -11   2       94.43      103.62      4.94 o 
  -2 -11   2       49.29       52.40      3.59 o 
  -1 -11   2      100.20       99.61      4.84 o 
   0 -11   2       11.18       13.36      1.40 o 
   1 -11   2       60.97       60.68      5.43 o 
   2 -11   2        3.89        3.15      1.39 o 
   3 -11   2       26.69       28.51      3.02 o 
   4 -11   2       14.26       11.94      2.37 o 
  -3 -10   2       85.64       98.55      4.56 o 
  -2 -10   2        2.07        1.42      1.01 o 
  -1 -10   2       13.13       12.76      1.97 o 
   0 -10   2       86.79       84.63      2.92 o 
   1 -10   2      180.94      191.71      4.41 o 
   2 -10   2       13.35       14.89      1.93 o 
   3 -10   2        2.53        3.23      0.95 o 
   4 -10   2       25.88       25.46      4.54 o 
  -4  -9   2       11.38        8.62      1.71 o 
  -3  -9   2       61.29       64.09      5.49 o 
  -2  -9   2      256.74      252.38     26.05 o 
  -1  -9   2      515.17      490.15     45.92 o 
   0  -9   2      176.70      166.34     11.14 o 
   1  -9   2      211.63      209.27      5.48 o 
   2  -9   2       49.74       48.14      2.16 o 
   3  -9   2       22.86       22.60      1.73 o 
   4  -9   2        2.78        5.80      1.18 o 
   5  -9   2        2.98        4.45      1.22 o 
  -5  -8   2       31.83       30.45      2.94 o 
  -4  -8   2        5.31        5.62      1.42 o 
  -3  -8   2      432.86      445.30     41.87 o 
  -2  -8   2      193.81      198.94     16.48 o 
  -1  -8   2      666.93      643.48     60.12 o 
   0  -8   2       53.91       53.07     10.31 o 
   1  -8   2       22.13       20.95      1.02 o 
   2  -8   2        4.18        3.95      0.78 o 
   3  -8   2      387.37      383.61     17.33 o 
   4  -8   2       18.00       18.37      1.64 o 
   5  -8   2       17.80       23.53      2.00 o 
  -6  -7   2       12.92       14.21      2.92 o 
  -5  -7   2       42.71       40.56      4.54 o 
  -4  -7   2       99.12       98.14      5.21 o 
  -3  -7   2      145.99      144.62      6.95 o 
  -2  -7   2      174.45      166.75      7.53 o 
  -1  -7   2      401.54      378.90     38.58 o 
   0  -7   2      222.35      209.68     12.07 o 
   1  -7   2      103.99       98.53      2.41 o 
   2  -7   2       59.37       58.17      2.17 o 
   3  -7   2       58.02       55.69      4.71 o 
   4  -7   2       77.24       86.97      4.56 o 
   5  -7   2        0.31        0.82      1.20 o 
  -6  -6   2       19.12       21.94      2.06 o 
  -5  -6   2       37.11       36.54      2.13 o 
  -4  -6   2       47.12       45.51      2.07 o 
  -3  -6   2        5.85        7.29      0.68 o 
  -2  -6   2       12.47       13.92      0.75 o 
  -1  -6   2      186.17      207.48      8.20 o 
   0  -6   2      704.69      709.97     46.66 o 
   1  -6   2      377.29      331.86      7.11 o 
   2  -6   2      232.72      220.55      5.83 o 
   3  -6   2      142.10      142.40      5.01 o 
   4  -6   2       41.66       39.45      3.11 o 
   5  -6   2        1.49        1.58      1.29 o 
   6  -6   2        0.56        2.49      1.52 o 
  -6  -5   2        5.31        4.93      1.18 o 
  -5  -5   2       47.68       46.53      2.36 o 
  -4  -5   2      371.53      380.40     18.50 o 
  -3  -5   2      396.00      393.26     25.75 o 
  -2  -5   2      108.41      106.89      4.81 o 
  -1  -5   2      109.33      104.25      4.13 o 
   0  -5   2      447.29      450.60     25.28 o 
   1  -5   2      349.95      338.31      9.71 o 
   2  -5   2       53.77       50.20      2.01 o 
   3  -5   2       61.11       58.98      3.15 o 
   4  -5   2       12.00       14.37      1.99 o 
   5  -5   2        1.87        1.42      0.82 o 
   6  -5   2        8.73        8.39      2.18 o 
  -6  -4   2       17.22       17.48      1.78 o 
  -5  -4   2       59.75       62.78      2.68 o 
  -4  -4   2        5.14        6.89      0.73 o 
  -3  -4   2      167.80      176.70     10.13 o 
  -2  -4   2      697.65      732.84     31.85 o 
  -1  -4   2      225.49      225.14      8.13 o 
   0  -4   2      251.97      236.39     13.80 o 
   1  -4   2      274.66      262.67      3.47 o 
   2  -4   2      249.80      249.55     16.50 o 
   3  -4   2       92.31       87.04      3.72 o 
   4  -4   2       27.84       25.12      2.45 o 
   5  -4   2       69.90       77.70      5.86 o 
   6  -4   2        9.53        9.13      2.24 o 
  -6  -3   2       30.19       30.19      2.16 o 
  -5  -3   2        8.54        7.71      1.14 o 
  -4  -3   2        1.44        2.22      0.52 o 
  -3  -3   2      166.63      193.14      8.03 o 
  -2  -3   2      831.22      892.35     35.73 o 
  -1  -3   2     1029.50     1003.36     28.33 o 
   0  -3   2      121.34      103.30      5.09 o 
   1  -3   2      109.99      102.21      2.77 o 
   2  -3   2       29.10       34.52      1.34 o 
   3  -3   2       59.18       51.35      2.81 o 
   4  -3   2        1.46        1.77      0.60 o 
   5  -3   2       20.71       21.49      1.73 o 
   6  -3   2        6.17        3.74      1.67 o 
  -7  -2   2        5.04        4.73      1.32 o 
  -6  -2   2       25.84       27.00      2.98 o 
  -5  -2   2      135.68      128.66      5.30 o 
  -4  -2   2        6.76        7.84      0.88 o 
  -3  -2   2      677.57      726.71     30.88 o 
  -2  -2   2     1106.26     1154.27     37.38 o 
  -1  -2   2      939.38      943.24     20.43 o 
   0  -2   2      505.04      482.27     36.28 o 
   1  -2   2     1042.23     1051.06     18.17 o 
   2  -2   2      812.96      772.40      9.04 o 
   3  -2   2      157.85      157.00      4.78 o 
   4  -2   2       89.71       93.22      2.92 o 
   5  -2   2       21.54       22.72      1.76 o 
   6  -2   2        9.61        9.11      1.43 o 
  -7  -1   2        1.95        0.13      1.29 o 
  -6  -1   2        8.93       12.11      2.18 o 
  -5  -1   2      291.12      303.99     12.38 o 
  -4  -1   2      131.38      134.84      4.54 o 
  -3  -1   2      969.39     1010.11     38.69 o 
  -2  -1   2      897.98      940.76     33.36 o 
  -1  -1   2     3608.02     3409.92     63.77 o 
   0  -1   2      404.04      420.63     18.35 o 
   1  -1   2     2682.18     2727.33    105.31 o 
   2  -1   2      197.46      212.98      8.90 o 
   3  -1   2      146.98      142.83      3.11 o 
   4  -1   2       57.29       56.67      2.30 o 
   5  -1   2       20.34       19.72      1.63 o 
   6  -1   2       13.37       16.40      1.80 o 
  -7   0   2       16.58       13.71      2.60 o 
  -6   0   2      138.97      131.75      6.06 o 
  -5   0   2      271.15      286.87      5.15 o 
  -4   0   2        2.93        2.06      0.53 o 
  -3   0   2       46.34       46.75      1.19 o 
  -2   0   2        0.82        0.83      0.23 o 
  -1   0   2      208.10      213.30     10.38 o 
   0   0   2     6786.51     5378.78    418.36 o 
   1   0   2    11140.99     9693.28    562.86 o 
   2   0   2       60.54       50.18      1.53 o 
   3   0   2       64.21       59.87      1.99 o 
   4   0   2       34.76       36.07      1.84 o 
   5   0   2       22.02       19.41      1.67 o 
   6   0   2        0.08       -0.11      0.66 o 
  -7   1   2        1.97        1.94      1.52 o 
  -6   1   2        9.56       10.21      2.11 o 
  -5   1   2      290.71      283.23      5.18 o 
  -4   1   2      134.83      130.48      2.38 o 
  -3   1   2      966.12      979.71     14.59 o 
  -2   1   2      906.76      948.57     24.38 o 
  -1   1   2     3571.42     3488.38     72.24 o 
   0   1   2      409.66      441.78     14.79 o 
   1   1   2     2685.03     2889.27     67.15 o 
   2   1   2      192.08      197.77      5.91 o 
   3   1   2      147.88      147.25      4.66 o 
   4   1   2       56.02       58.89      1.89 o 
   5   1   2       20.52       19.90      1.63 o 
   6   1   2       13.38       17.86      1.84 o 
  -7   2   2        4.88        2.94      1.65 o 
  -6   2   2       26.19       25.25      2.87 o 
  -5   2   2      135.82      127.32      3.57 o 
  -4   2   2        7.06        8.24      0.72 o 
  -3   2   2      671.68      690.22      9.86 o 
  -2   2   2     1129.00     1163.07     18.54 o 
  -1   2   2      908.59      936.34      8.76 o 
   0   2   2      504.80      508.07     10.78 o 
   1   2   2     1050.81     1178.15     15.80 o 
   2   2   2      815.26      825.23     22.33 o 
   3   2   2      155.24      159.42      6.58 o 
   4   2   2       91.01       98.80      4.66 o 
   5   2   2       22.62       24.85      1.46 o 
   6   2   2        9.49       10.89      1.51 o 
  -6   3   2       30.29       28.99      2.96 o 
  -5   3   2        9.02        8.41      0.88 o 
  -4   3   2        1.41        2.52      1.38 o 
  -3   3   2      167.05      204.95     13.26 o 
  -2   3   2      829.41      919.26     27.80 o 
  -1   3   2     1018.26     1020.84     24.81 o 
   0   3   2      119.05      106.51      7.23 o 
   1   3   2      102.37      101.29      3.82 o 
   2   3   2       29.27       34.90      1.45 o 
   3   3   2       60.06       58.65      2.64 o 
   4   3   2        1.59        1.65      0.54 o 
   5   3   2       20.84       20.67      1.54 o 
   6   3   2        6.05        7.88      1.39 o 
  -6   4   2       17.14       16.22      1.79 o 
  -5   4   2       59.36       55.96      2.08 o 
  -4   4   2        4.87        5.76      0.71 o 
  -3   4   2      165.89      187.08      9.67 o 
  -2   4   2      721.40      775.76     30.41 o 
  -1   4   2      232.67      231.20      6.78 o 
   0   4   2      246.78      246.87     10.56 o 
   1   4   2      265.80      280.14      5.71 o 
   2   4   2      252.42      252.40      8.62 o 
   3   4   2       91.16       84.80      3.21 o 
   4   4   2       26.64       26.53      1.15 o 
   5   4   2       70.43       79.06      3.99 o 
   6   4   2        9.49        7.15      1.34 o 
  -6   5   2        4.99        4.59      1.13 o 
  -5   5   2       47.64       47.04      1.91 o 
  -4   5   2      365.60      346.27      4.50 o 
  -3   5   2      390.79      360.44      4.15 o 
  -2   5   2      110.13      113.54      4.18 o 
  -1   5   2      111.08      105.26      3.99 o 
   0   5   2      439.57      464.64     18.65 o 
   1   5   2      354.20      356.85      5.40 o 
   2   5   2       55.79       50.60      1.22 o 
   3   5   2       61.67       60.58      2.47 o 
   4   5   2       11.56       12.58      0.89 o 
   5   5   2        1.89        0.82      0.58 o 
   6   5   2        8.32        6.52      1.35 o 
  -6   6   2       19.75       19.91      1.89 o 
  -5   6   2       37.42       35.43      2.39 o 
  -4   6   2       46.44       43.09      1.72 o 
  -3   6   2        5.58        5.07      0.82 o 
  -2   6   2       11.32       12.15      1.13 o 
  -1   6   2      186.00      204.44      6.78 o 
   0   6   2      710.89      741.59     30.65 o 
   1   6   2      379.84      345.98      6.92 o 
   2   6   2      226.19      227.35      3.81 o 
   3   6   2      139.22      138.75      3.56 o 
   4   6   2       41.14       41.58      1.48 o 
   5   6   2        1.58        1.25      0.77 o 
   6   6   2        0.56        0.44      1.18 o 
  -6   7   2       12.49       12.31      1.31 o 
  -5   7   2       43.93       42.56      1.95 o 
  -4   7   2       95.02       89.69      3.14 o 
  -3   7   2      144.90      143.21      3.65 o 
  -2   7   2      176.66      168.86      7.08 o 
  -1   7   2      409.43      388.47     14.22 o 
   0   7   2      221.86      214.39      9.60 o 
   1   7   2      105.32      100.50      2.72 o 
   2   7   2       58.97       62.47      1.89 o 
   3   7   2       56.27       54.80      3.17 o 
   4   7   2       78.69       80.57      4.88 o 
   5   7   2        0.31        0.91      1.06 o 
  -6   8   2       12.25       10.57      1.63 o 
  -5   8   2       33.24       29.73      2.41 o 
  -4   8   2        5.15        7.46      1.20 o 
  -3   8   2      438.54      429.98      9.97 o 
  -2   8   2      200.79      204.76      6.02 o 
  -1   8   2      661.91      645.04     24.18 o 
   0   8   2       53.00       48.56      2.52 o 
   1   8   2       23.20       23.61      0.99 o 
   2   8   2        3.66        4.12      0.70 o 
   3   8   2      389.83      376.47     14.65 o 
   4   8   2       18.39       18.54      1.44 o 
   5   8   2       17.58       17.79      2.73 o 
  -5   9   2       18.22       21.54      2.03 o 
  -4   9   2       11.02       10.64      1.98 o 
  -3   9   2       60.21       57.62      2.63 o 
  -2   9   2      261.84      269.06      5.28 o 
  -1   9   2      516.02      508.50     10.19 o 
   0   9   2      172.39      169.20      6.70 o 
   1   9   2      207.48      205.01      2.98 o 
   2   9   2       49.36       47.92      2.65 o 
   3   9   2       23.44       23.88      1.47 o 
   4   9   2        3.07        4.36      0.91 o 
   5   9   2        2.92        2.83      1.08 o 
  -5  10   2       16.22       15.77      1.86 o 
  -4  10   2       14.18       13.16      1.61 o 
  -3  10   2       87.04       81.72      3.26 o 
  -2  10   2        1.90        2.07      0.80 o 
  -1  10   2       13.84       14.24      1.51 o 
   0  10   2       89.78       88.68      2.41 o 
   1  10   2      178.76      186.51      3.02 o 
   2  10   2       14.24       15.70      1.26 o 
   3  10   2        2.31        2.06      0.70 o 
   4  10   2       25.87       22.48      2.01 o 
  -4  11   2      132.01      136.60      4.65 o 
  -3  11   2       92.68       87.16      3.59 o 
  -2  11   2       49.14       47.73      2.51 o 
  -1  11   2      102.46       98.17      3.66 o 
   0  11   2       11.38       13.21      1.11 o 
   1  11   2       60.32       57.72      1.83 o 
   2  11   2        3.79        4.35      0.85 o 
   3  11   2       26.72       28.04      1.71 o 
   4  11   2       14.23       15.54      2.08 o 
  -4  12   2        2.98        3.70      1.22 o 
  -3  12   2        6.46        8.24      1.42 o 
  -2  12   2        3.45        5.34      1.17 o 
  -1  12   2        0.31        0.19      0.48 o 
   0  12   2       24.64       24.61      1.51 o 
   1  12   2       84.23       84.96      2.75 o 
   2  12   2       41.26       45.15      2.14 o 
   3  12   2       15.13       14.40      1.43 o 
  -3  13   2       33.91       33.01      2.44 o 
  -2  13   2       23.42       23.33      2.55 o 
  -1  13   2       38.71       38.39      2.44 o 
   0  13   2       60.89       63.83      2.42 o 
   1  13   2        5.11        3.86      1.05 o 
   2  13   2        1.93        1.78      0.77 o 
  -2  14   2       41.72       41.08      2.73 o 
  -1  14   2       71.78       78.21      3.58 o 
   0  14   2       11.75       12.78      1.35 o 
   1  14   2        2.00        3.53      1.10 o 
  -1 -14   3       24.77       24.22      2.24 o 
   0 -14   3       49.80       52.11      4.42 o 
   1 -14   3       37.80       33.05      3.61 o 
  -3 -13   3       19.91       27.83      3.17 o 
  -2 -13   3        8.02       10.90      2.32 o 
  -1 -13   3       47.42       51.71      3.34 o 
   0 -13   3       34.87       35.56      2.39 o 
   1 -13   3        2.96        4.54      1.77 o 
   2 -13   3       11.88       11.88      2.39 o 
  -3 -12   3      107.85      120.80      5.85 o 
  -2 -12   3       88.02       92.87      5.03 o 
  -1 -12   3       58.49       56.55      3.99 o 
   0 -12   3       31.66       31.45      2.15 o 
   1 -12   3       14.40       15.95      2.45 o 
   2 -12   3        3.88        3.55      1.54 o 
   3 -12   3       12.10       14.58      2.56 o 
  -3 -11   3        6.68        6.61      1.80 o 
  -2 -11   3       14.73       15.59      2.30 o 
  -1 -11   3       26.38       27.47      2.77 o 
   0 -11   3      114.59      108.32      3.51 o 
   1 -11   3        6.04        9.06      1.94 o 
   2 -11   3       67.93       73.05      4.52 o 
   3 -11   3       14.67       15.70      2.54 o 
   4 -11   3        6.64        4.37      1.90 o 
  -3 -10   3       85.25       89.51      5.85 o 
  -2 -10   3      134.51      134.70      7.70 o 
  -1 -10   3      173.98      161.41     12.88 o 
   0 -10   3      429.34      423.10     23.56 o 
   1 -10   3       16.74       15.91      2.22 o 
   2 -10   3       59.70       63.89      2.74 o 
   3 -10   3        6.47        8.31      1.31 o 
   4 -10   3        9.23        9.98      1.52 o 
  -5  -9   3       50.45       50.90      3.87 o 
  -4  -9   3       13.06       14.07      2.07 o 
  -3  -9   3       86.76       87.62      8.44 o 
  -2  -9   3       60.03       57.62      5.65 o 
  -1  -9   3      191.03      181.22     14.27 o 
   0  -9   3      166.72      159.68      7.17 o 
   1  -9   3       15.75       14.93      1.31 o 
   2  -9   3       30.72       32.68      1.93 o 
   3  -9   3        4.58        4.47      1.00 o 
   4  -9   3        1.05        0.71      0.89 o 
  -5  -8   3       20.11       16.86      2.41 o 
  -4  -8   3      198.54      215.75     13.87 o 
  -3  -8   3      203.78      212.66     18.25 o 
  -2  -8   3       18.12       18.24      1.89 o 
  -1  -8   3       69.19       65.03      6.20 o 
   0  -8   3      251.76      236.82     15.91 o 
   1  -8   3      160.21      156.52      4.64 o 
   2  -8   3      132.01      135.67      3.60 o 
   3  -8   3       53.61       52.64      2.46 o 
   4  -8   3       43.07       43.99      2.45 o 
   5  -8   3        1.73        2.22      1.65 o 
  -6  -7   3        2.17        3.76      1.12 o 
  -5  -7   3       32.67       33.13      2.18 o 
  -4  -7   3       49.26       49.77      4.10 o 
  -3  -7   3        2.48        2.48      0.73 o 
  -2  -7   3       54.69       53.33      4.57 o 
  -1  -7   3      112.29      108.61     11.29 o 
   0  -7   3      258.01      239.78     20.62 o 
   1  -7   3       71.66       64.12      2.22 o 
   2  -7   3      349.74      338.38      7.75 o 
   3  -7   3       64.82       64.30      2.60 o 
   4  -7   3       71.29       69.81      3.25 o 
   5  -7   3        6.75        6.15      1.94 o 
  -6  -6   3       10.47       10.36      1.57 o 
  -5  -6   3       26.46       24.89      1.83 o 
  -4  -6   3      138.42      133.59      5.99 o 
  -3  -6   3      606.52      580.83     28.69 o 
  -2  -6   3      412.78      403.31     17.03 o 
  -1  -6   3      132.96      128.56     11.17 o 
   0  -6   3       19.36       17.43      1.97 o 
   1  -6   3      209.61      194.94      7.49 o 
   2  -6   3       71.55       72.33      2.38 o 
   3  -6   3       64.75       63.23      2.43 o 
   4  -6   3       93.54       90.37      3.16 o 
   5  -6   3       11.32        9.64      2.13 o 
  -6  -5   3       10.95       11.43      1.57 o 
  -5  -5   3       65.34       59.15      2.66 o 
  -4  -5   3      110.19      109.26      5.61 o 
  -3  -5   3       28.85       27.51      1.36 o 
  -2  -5   3       71.57       72.80      5.15 o 
  -1  -5   3      450.42      470.30     52.46 o 
   0  -5   3      136.31      157.10      2.97 o 
   1  -5   3      552.71      537.59     10.57 o 
   2  -5   3      149.56      130.99      3.02 o 
   3  -5   3      100.12       92.40      5.91 o 
   4  -5   3       10.33       11.32      1.21 o 
   5  -5   3        5.58        4.91      1.52 o 
  -6  -4   3       23.54       23.23      2.02 o 
  -5  -4   3       16.08       18.03      1.59 o 
  -4  -4   3       74.69       76.31      5.21 o 
  -3  -4   3      549.17      548.81     28.78 o 
  -2  -4   3       48.61       45.74      2.58 o 
  -1  -4   3     1309.58     1419.80     12.21 o 
   0  -4   3      301.50      275.96     20.00 o 
   1  -4   3      912.45      875.09     24.47 o 
   2  -4   3      237.69      235.94      3.81 o 
   3  -4   3       32.88       33.71      1.63 o 
   4  -4   3       48.60       49.42      3.42 o 
   5  -4   3        2.93        2.38      0.91 o 
   6  -4   3        0.56        1.16      0.96 o 
  -6  -3   3        1.28        1.56      0.92 o 
  -5  -3   3       67.60       67.52      4.18 o 
  -4  -3   3      110.16      108.06      3.56 o 
  -3  -3   3       90.67      109.56      8.38 o 
  -2  -3   3      356.51      394.39     21.11 o 
  -1  -3   3     1953.08     1900.37    114.60 o 
   0  -3   3      239.51      216.31     17.12 o 
   1  -3   3      127.41      120.90      2.37 o 
   2  -3   3      402.83      387.81      4.58 o 
   3  -3   3       61.22       57.92      1.96 o 
   4  -3   3       20.04       19.78      1.60 o 
   5  -3   3       21.04       23.53      2.91 o 
   6  -3   3       19.25       17.35      4.31 o 
  -7  -2   3       12.87       13.38      2.53 o 
  -6  -2   3       34.19       36.51      2.39 o 
  -5  -2   3       55.91       60.23      2.42 o 
  -4  -2   3       70.94       72.19      2.34 o 
  -3  -2   3      214.38      232.46     14.57 o 
  -2  -2   3      818.12      843.27     36.95 o 
  -1  -2   3      845.83      863.32     25.22 o 
   0  -2   3     1279.25     1188.64     51.32 o 
   1  -2   3      328.06      317.35      3.54 o 
   2  -2   3      792.30      781.91     24.61 o 
   3  -2   3       56.07       51.59      2.89 o 
   4  -2   3      118.95      120.38      6.88 o 
   5  -2   3        0.63        0.97      1.14 o 
   6  -2   3        1.60        1.94      1.22 o 
  -7  -1   3        6.78        7.30      1.51 o 
  -6  -1   3       29.79       27.39      3.76 o 
  -5  -1   3      263.84      268.56     10.78 o 
  -4  -1   3      135.87      140.65      5.86 o 
  -3  -1   3      137.49      152.57      7.48 o 
  -2  -1   3       40.14       42.24      2.89 o 
  -1  -1   3      143.77      154.20      4.81 o 
   0  -1   3      778.95      777.18     34.88 o 
   1  -1   3      422.93      450.73     11.01 o 
   2  -1   3     1958.21     2036.73     82.32 o 
   3  -1   3       35.29       34.20      2.07 o 
   4  -1   3      104.27      103.17      3.58 o 
   5  -1   3       17.18       20.03      1.72 o 
   6  -1   3        2.59        3.90      1.18 o 
  -7   0   3        1.83        1.54      0.93 o 
  -6   0   3      168.37      160.57      4.71 o 
  -5   0   3        0.10       -0.03      0.63 o 
  -4   0   3      145.40      146.81      4.79 o 
  -3   0   3      675.58      706.82     17.97 o 
  -2   0   3     1467.84     1457.85     29.19 o 
  -1   0   3     2841.78     2851.34     42.20 o 
   0   0   3     1040.41     1071.61     44.51 o 
   1   0   3        1.89        5.42      1.86 o 
   2   0   3      430.95      450.93     10.01 o 
   3   0   3       71.68       78.66      3.44 o 
   4   0   3      112.64      118.97      4.09 o 
   5   0   3       65.36       65.84      3.28 o 
   6   0   3        0.12       -0.52      0.73 o 
  -7   1   3        7.15        5.83      2.94 o 
  -6   1   3       30.53       31.15      2.13 o 
  -5   1   3      265.51      265.75      8.17 o 
  -4   1   3      134.01      133.63      5.16 o 
  -3   1   3      137.73      150.64      4.07 o 
  -2   1   3       38.83       41.22      2.95 o 
  -1   1   3      152.01      156.77      2.05 o 
   0   1   3      769.07      796.18     26.24 o 
   1   1   3      431.50      473.35     11.40 o 
   2   1   3     1944.48     2077.76     65.82 o 
   3   1   3       35.19       37.37      1.41 o 
   4   1   3      104.05      106.97      4.67 o 
   5   1   3       17.51       16.95      1.66 o 
   6   1   3        2.39        1.41      1.45 o 
  -7   2   3       12.61       13.69      2.68 o 
  -6   2   3       34.10       36.15      2.29 o 
  -5   2   3       57.77       58.20      2.55 o 
  -4   2   3       67.96       66.16      2.25 o 
  -3   2   3      209.99      219.90      2.83 o 
  -2   2   3      827.41      882.98      6.17 o 
  -1   2   3      870.11      946.97     17.10 o 
   0   2   3     1275.64     1268.97     33.07 o 
   1   2   3      346.76      350.83      7.13 o 
   2   2   3      793.88      838.85     17.35 o 
   3   2   3       54.79       58.12      1.56 o 
   4   2   3      120.22      127.26      5.70 o 
   5   2   3        0.49        0.41      0.57 o 
   6   2   3        1.59        1.79      0.95 o 
  -6   3   3        1.14        1.08      0.83 o 
  -5   3   3       68.24       65.09      2.71 o 
  -4   3   3      111.56      103.15      2.36 o 
  -3   3   3       90.52      107.97      2.11 o 
  -2   3   3      368.80      401.54      9.75 o 
  -1   3   3     1975.00     2034.64     27.56 o 
   0   3   3      230.86      226.28      8.39 o 
   1   3   3      126.74      123.44      6.64 o 
   2   3   3      401.20      420.10      5.97 o 
   3   3   3       60.83       64.38      1.60 o 
   4   3   3       20.72       20.88      2.10 o 
   5   3   3       21.42       24.12      1.54 o 
   6   3   3       19.14       17.04      1.89 o 
  -6   4   3       24.02       21.99      1.93 o 
  -5   4   3       16.49       17.75      1.58 o 
  -4   4   3       74.72       71.66      3.60 o 
  -3   4   3      542.90      530.82      5.91 o 
  -2   4   3       49.96       46.88      2.16 o 
  -1   4   3     1314.75     1390.34     28.88 o 
   0   4   3      294.92      280.72      9.26 o 
   1   4   3      908.81      926.02     42.65 o 
   2   4   3      236.68      263.23      4.68 o 
   3   4   3       33.45       35.66      1.21 o 
   4   4   3       48.24       44.95      2.17 o 
   5   4   3        3.15        2.76      0.98 o 
   6   4   3        0.54        0.91      0.92 o 
  -6   5   3       10.98       10.45      1.49 o 
  -5   5   3       65.40       63.80      2.20 o 
  -4   5   3      109.75      100.51      2.48 o 
  -3   5   3       28.61       25.59      1.45 o 
  -2   5   3       69.48       73.21      2.27 o 
  -1   5   3      459.86      495.19     12.04 o 
   0   5   3      136.44      154.99      4.75 o 
   1   5   3      554.46      583.90     18.94 o 
   2   5   3      149.46      148.74      2.15 o 
   3   5   3       98.98       95.94      2.31 o 
   4   5   3       10.57       10.83      1.04 o 
   5   5   3        5.76        5.39      0.95 o 
   6   5   3        7.54        8.09      2.16 o 
  -6   6   3       10.39        8.81      1.46 o 
  -5   6   3       25.83       25.39      1.84 o 
  -4   6   3      136.16      130.21      5.24 o 
  -3   6   3      597.10      556.76      6.79 o 
  -2   6   3      410.22      400.65     15.30 o 
  -1   6   3      135.96      135.30      5.41 o 
   0   6   3       19.11       15.28      0.81 o 
   1   6   3      208.70      202.96     10.04 o 
   2   6   3       70.47       78.14      2.08 o 
   3   6   3       65.82       70.71      2.13 o 
   4   6   3       93.14       92.42      2.97 o 
   5   6   3       11.79       13.27      1.63 o 
  -6   7   3        2.05        3.42      1.67 o 
  -5   7   3       33.30       29.75      2.05 o 
  -4   7   3       50.61       47.01      2.38 o 
  -3   7   3        2.43        2.99      0.77 o 
  -2   7   3       54.46       51.90      3.25 o 
  -1   7   3      112.39      102.57      2.19 o 
   0   7   3      260.06      246.88     18.55 o 
   1   7   3       70.67       66.11      3.92 o 
   2   7   3      351.84      357.77      8.41 o 
   3   7   3       61.43       61.09      2.09 o 
   4   7   3       71.34       74.41      3.24 o 
   5   7   3        6.99        8.03      1.73 o 
  -5   8   3       19.37       19.93      1.87 o 
  -4   8   3      197.73      190.10      5.82 o 
  -3   8   3      204.53      197.14      6.98 o 
  -2   8   3       17.66       20.32      1.48 o 
  -1   8   3       71.28       69.96      5.22 o 
   0   8   3      253.19      242.22     10.93 o 
   1   8   3      157.71      150.93      5.08 o 
   2   8   3      134.36      133.20      2.98 o 
   3   8   3       53.95       51.98      2.05 o 
   4   8   3       44.43       45.04      2.03 o 
   5   8   3        1.79        1.80      1.48 o 
  -5   9   3       50.05       50.94      2.87 o 
  -4   9   3       14.09       15.03      1.64 o 
  -3   9   3       86.77       82.74      4.20 o 
  -2   9   3       60.36       60.34      6.37 o 
  -1   9   3      195.62      192.57      3.46 o 
   0   9   3      167.04      158.60      4.22 o 
   1   9   3       16.44       16.67      1.07 o 
   2   9   3       30.33       32.16      1.63 o 
   3   9   3        4.57        3.30      0.79 o 
   4   9   3        0.96        0.28      0.64 o 
  -5  10   3        4.35        4.17      2.78 o 
  -4  10   3        4.10        2.58      0.95 o 
  -3  10   3       84.77       88.60      7.31 o 
  -2  10   3      133.46      134.12      9.00 o 
  -1  10   3      178.13      171.47      5.12 o 
   0  10   3      427.47      410.77      6.43 o 
   1  10   3       15.39       14.79      1.48 o 
   2  10   3       60.82       62.43      2.29 o 
   3  10   3        6.41        6.60      0.99 o 
   4  10   3        9.22       11.02      1.31 o 
  -4  11   3       20.44       16.19      1.84 o 
  -3  11   3        6.57        5.59      1.49 o 
  -2  11   3       14.30       14.00      1.56 o 
  -1  11   3       25.25       22.51      1.73 o 
   0  11   3      115.76      105.72      2.80 o 
   1  11   3        6.71        7.11      1.19 o 
   2  11   3       68.46       72.80      2.57 o 
   3  11   3       14.91       16.04      1.46 o 
   4  11   3        6.45        5.05      1.32 o 
  -4  12   3        4.68        3.31      1.14 o 
  -3  12   3      107.14      111.32      4.16 o 
  -2  12   3       88.65       88.57      3.58 o 
  -1  12   3       57.65       56.01      2.76 o 
   0  12   3       31.50       29.05      1.62 o 
   1  12   3       14.39       16.93      1.73 o 
   2  12   3        3.87        2.77      0.84 o 
   3  12   3       12.52       11.28      1.35 o 
  -3  13   3       20.10       21.14      2.13 o 
  -2  13   3        8.43       10.68      2.55 o 
  -1  13   3       47.43       47.71      2.74 o 
   0  13   3       34.82       33.87      1.83 o 
   1  13   3        2.81        4.16      1.15 o 
   2  13   3       11.96        9.74      1.54 o 
  -1  14   3       24.60       23.78      2.59 o 
   0  14   3       49.10       52.42      4.27 o 
   1  14   3       37.85       37.73      3.07 o 
  -2 -13   4       86.78      102.34      5.73 o 
  -1 -13   4       25.30       24.57      3.06 o 
   0 -13   4       34.90       32.41      3.49 o 
   1 -13   4       20.86       22.31      3.00 o 
  -3 -12   4        8.17        6.74      2.01 o 
  -2 -12   4       16.85       21.38      2.75 o 
  -1 -12   4       19.38       22.50      2.89 o 
   0 -12   4        7.28        8.30      2.03 o 
   2 -12   4        4.73        7.02      2.07 o 
  -3 -11   4       27.39       35.84      3.40 o 
  -2 -11   4      107.47      115.12      5.49 o 
  -1 -11   4       60.26       60.16      3.94 o 
   0 -11   4       55.96       53.62      2.57 o 
   1 -11   4       86.87       85.61      3.27 o 
   2 -11   4        7.70        7.73      1.42 o 
   3 -11   4        6.97        8.58      1.42 o 
  -5 -10   4        7.10        5.90      1.80 o 
  -4 -10   4       89.11       94.94      9.20 o 
  -3 -10   4       18.84       18.20      1.69 o 
  -2 -10   4       34.80       36.79      3.50 o 
  -1 -10   4       11.43       11.59      1.33 o 
   0 -10   4       94.28       92.31      3.20 o 
   1 -10   4       36.96       39.22      2.45 o 
   2 -10   4        5.50        6.14      1.27 o 
   3 -10   4       10.19       10.20      1.46 o 
   4 -10   4        1.65        0.82      0.92 o 
  -5  -9   4       59.14       58.13      4.27 o 
  -4  -9   4        9.26       10.85      1.41 o 
  -3  -9   4        3.15        3.27      0.94 o 
  -2  -9   4       16.84       16.65      1.49 o 
  -1  -9   4       71.98       73.62      4.20 o 
   0  -9   4      192.92      196.78      5.22 o 
   1  -9   4      166.97      166.06      4.14 o 
   2  -9   4      100.16      100.65      4.23 o 
   3  -9   4       11.31       11.14      1.43 o 
   4  -9   4        5.35        7.50      1.34 o 
  -5  -8   4        8.84       10.61      2.05 o 
  -4  -8   4      156.88      154.74     17.86 o 
  -3  -8   4       46.52       51.66      3.77 o 
  -2  -8   4      277.78      273.23     17.16 o 
  -1  -8   4       72.69       71.04      4.64 o 
   0  -8   4      138.24      132.09      7.29 o 
   1  -8   4        4.67        3.35      0.85 o 
   2  -8   4        0.20       -0.28      0.56 o 
   3  -8   4       43.58       41.84      2.31 o 
   4  -8   4       32.09       30.19      2.14 o 
  -6  -7   4       22.90       23.37      3.04 o 
  -5  -7   4        4.27        2.89      1.27 o 
  -4  -7   4       26.89       24.94      1.82 o 
  -3  -7   4      328.22      319.62     28.57 o 
  -2  -7   4      816.10      788.65     75.26 o 
  -1  -7   4      263.16      248.50     26.48 o 
   0  -7   4      230.10      204.99     15.94 o 
   1  -7   4      160.67      149.28      8.34 o 
   2  -7   4       44.42       45.19      2.17 o 
   3  -7   4       36.38       36.33      2.07 o 
   4  -7   4       30.70       30.13      3.06 o 
   5  -7   4       12.61       11.71      2.47 o 
  -6  -6   4        7.86       10.87      2.60 o 
  -5  -6   4       18.43       17.68      1.32 o 
  -4  -6   4       16.62       16.49      1.11 o 
  -3  -6   4       21.72       23.91      3.12 o 
  -2  -6   4        0.04        0.78      1.17 o 
  -1  -6   4       15.28       13.20      1.09 o 
   0  -6   4      283.84      251.67     16.04 o 
   1  -6   4        1.91        2.82      0.63 o 
   2  -6   4       18.97       18.12      1.76 o 
   3  -6   4       70.23       74.25      2.74 o 
   4  -6   4       47.06       49.19      3.74 o 
   5  -6   4       16.25       16.61      2.77 o 
  -6  -5   4        4.95        3.65      1.12 o 
  -5  -5   4       51.00       52.70      3.95 o 
  -4  -5   4       11.92       12.30      1.09 o 
  -3  -5   4      207.48      200.03     12.01 o 
  -2  -5   4      472.13      436.22     18.77 o 
  -1  -5   4       22.55       18.10      2.39 o 
   0  -5   4      603.41      580.42     36.86 o 
   1  -5   4      129.98      124.31      2.93 o 
   2  -5   4      212.30      196.68      3.89 o 
   3  -5   4       14.88       16.28      1.28 o 
   4  -5   4       12.77       13.23      2.13 o 
   5  -5   4       26.65       24.43      2.13 o 
  -6  -4   4       16.67       18.99      3.19 o 
  -5  -4   4       90.03       95.73      5.15 o 
  -4  -4   4      224.56      222.93     14.76 o 
  -3  -4   4      151.10      138.98      8.02 o 
  -2  -4   4       22.46       22.58      2.65 o 
  -1  -4   4      130.55      138.69     10.20 o 
   0  -4   4      443.15      419.00     24.66 o 
   1  -4   4       48.72       53.48      3.14 o 
   2  -4   4      120.45      114.79      3.13 o 
   3  -4   4       37.04       34.77      1.74 o 
   4  -4   4       52.64       48.20      3.53 o 
   5  -4   4        2.77        3.80      1.13 o 
  -6  -3   4       52.14       50.94      2.79 o 
  -5  -3   4       76.58       81.39      2.44 o 
  -4  -3   4       56.17       57.64      2.94 o 
  -3  -3   4       51.91       45.21      1.98 o 
  -2  -3   4       58.16       69.12      2.96 o 
  -1  -3   4      102.31      101.54      8.77 o 
   0  -3   4      182.12      178.07      4.25 o 
   1  -3   4      246.95      233.87      3.58 o 
   2  -3   4      133.85      122.79      2.73 o 
   3  -3   4      218.98      220.16      6.44 o 
   4  -3   4       20.96       18.83      1.66 o 
   5  -3   4        6.03        4.82      1.45 o 
  -6  -2   4        0.24       -0.30      0.58 o 
  -5  -2   4       95.56       95.57      5.79 o 
  -4  -2   4      530.99      521.08     30.21 o 
  -3  -2   4       96.02       94.71      4.28 o 
  -2  -2   4      136.10      156.52      8.90 o 
  -1  -2   4      139.60      142.83      2.68 o 
   0  -2   4      193.46      191.79      6.66 o 
   1  -2   4       30.37       29.08      1.03 o 
   2  -2   4      363.12      352.73      4.31 o 
   3  -2   4      259.60      250.40      6.72 o 
   4  -2   4        7.80        6.57      1.13 o 
   5  -2   4        6.93        6.75      1.36 o 
   6  -2   4        1.15        1.54      1.39 o 
  -7  -1   4        1.87        1.55      1.05 o 
  -6  -1   4       42.79       42.38      2.88 o 
  -5  -1   4      126.99      125.66      4.37 o 
  -4  -1   4      316.91      320.17     14.30 o 
  -3  -1   4       84.32       81.28      3.76 o 
  -2  -1   4     2183.85     2319.71    116.33 o 
  -1  -1   4      341.63      359.05     11.72 o 
   0  -1   4      150.34      147.08      3.41 o 
   1  -1   4      218.37      214.36      4.53 o 
   2  -1   4      366.33      344.87      8.09 o 
   3  -1   4        2.47        2.72      0.62 o 
   4  -1   4       16.66       15.86      1.52 o 
   5  -1   4       29.87       30.43      2.15 o 
   6  -1   4        0.08        0.01      0.74 o 
  -7   0   4       45.63       46.85      2.98 o 
  -6   0   4        0.82        1.41      0.69 o 
  -5   0   4      115.70      114.99      3.37 o 
  -4   0   4      201.44      206.63      8.92 o 
  -3   0   4       26.72       34.16      2.22 o 
  -2   0   4      494.67      534.37     12.90 o 
  -1   0   4       69.82       71.27      1.39 o 
   0   0   4       34.02       34.31      1.45 o 
   1   0   4       97.99      103.07      1.67 o 
   2   0   4      124.94      121.42      3.22 o 
   3   0   4       86.36       95.12      2.71 o 
   4   0   4        7.12        6.43      0.89 o 
   5   0   4        2.33        1.80      0.93 o 
   6   0   4        6.59        4.44      1.27 o 
  -7   1   4        1.90        0.23      0.91 o 
  -6   1   4       40.90       37.84      1.93 o 
  -5   1   4      131.24      130.01      3.10 o 
  -4   1   4      315.79      314.10      7.07 o 
  -3   1   4       84.02       79.16      2.53 o 
  -2   1   4     2158.81     2307.86     19.37 o 
  -1   1   4      344.24      345.28     11.18 o 
   0   1   4      147.64      146.31      5.17 o 
   1   1   4      220.86      225.54      2.82 o 
   2   1   4      369.56      372.92     11.48 o 
   3   1   4        2.06        1.93      0.54 o 
   4   1   4       16.15       18.03      1.36 o 
   5   1   4       30.43       28.88      2.09 o 
   6   1   4        0.12        0.72      0.92 o 
  -6   2   4        0.20        0.00      0.49 o 
  -5   2   4       99.06       97.29      2.96 o 
  -4   2   4      527.88      514.94     15.45 o 
  -3   2   4      101.45      100.42      3.46 o 
  -2   2   4      138.03      149.59      2.12 o 
  -1   2   4      135.93      149.23      3.90 o 
   0   2   4      197.20      202.32      6.32 o 
   1   2   4       31.07       30.28      0.97 o 
   2   2   4      365.20      388.63      8.23 o 
   3   2   4      255.66      258.32      9.58 o 
   4   2   4        8.21        7.00      0.91 o 
   5   2   4        7.13        7.22      1.07 o 
   6   2   4        1.18        1.46      0.95 o 
  -6   3   4       51.67       48.15      2.18 o 
  -5   3   4       76.37       74.76      2.39 o 
  -4   3   4       59.84       62.02      1.81 o 
  -3   3   4       51.31       42.67      1.35 o 
  -2   3   4       57.32       56.60      1.37 o 
  -1   3   4      100.77      104.88      3.60 o 
   0   3   4      175.65      176.40      3.43 o 
   1   3   4      238.61      224.19      6.88 o 
   2   3   4      135.47      141.21      2.53 o 
   3   3   4      221.51      228.97      6.52 o 
   4   3   4       21.10       19.13      1.30 o 
   5   3   4        6.20        6.01      0.97 o 
  -6   4   4       16.45       15.80      1.40 o 
  -5   4   4       89.52       91.48      3.35 o 
  -4   4   4      222.73      216.26      4.03 o 
  -3   4   4      149.95      140.33      2.49 o 
  -2   4   4       22.48       22.34      0.91 o 
  -1   4   4      136.48      147.31      4.00 o 
   0   4   4      443.02      454.91      9.31 o 
   1   4   4       47.59       51.82      2.50 o 
   2   4   4      121.98      132.83      2.46 o 
   3   4   4       36.74       37.54      1.30 o 
   4   4   4       52.13       52.70      2.04 o 
   5   4   4        2.81        3.63      0.86 o 
  -6   5   4        4.50        3.36      1.12 o 
  -5   5   4       50.63       46.00      3.51 o 
  -4   5   4       10.91       12.43      1.12 o 
  -3   5   4      206.27      198.12      3.04 o 
  -2   5   4      465.52      440.17     12.97 o 
  -1   5   4       24.03       19.79      0.79 o 
   0   5   4      606.36      611.82     20.12 o 
   1   5   4      125.99      126.49      6.84 o 
   2   5   4      215.99      219.67      3.16 o 
   3   5   4       14.55       15.51      1.11 o 
   4   5   4       12.72       14.81      1.90 o 
   5   5   4       26.44       26.58      2.15 o 
  -6   6   4        7.50        9.00      2.20 o 
  -5   6   4       18.42       16.27      2.30 o 
  -4   6   4       16.36       13.52      1.35 o 
  -3   6   4       21.80       24.17      1.55 o 
  -2   6   4        0.06        0.66      0.39 o 
  -1   6   4       16.12       12.74      0.77 o 
   0   6   4      288.34      264.25     10.09 o 
   1   6   4        2.01        2.59      0.46 o 
   2   6   4       17.42       14.53      2.28 o 
   3   6   4       69.40       73.28      2.27 o 
   4   6   4       45.39       44.35      2.49 o 
   5   6   4       16.31       18.07      1.93 o 
  -6   7   4       22.81       22.48      3.04 o 
  -5   7   4        4.64        5.10      1.09 o 
  -4   7   4       26.79       22.40      1.71 o 
  -3   7   4      317.92      296.69     10.89 o 
  -2   7   4      818.94      784.66     20.64 o 
  -1   7   4      262.26      248.43     11.76 o 
   0   7   4      232.56      217.41      7.57 o 
   1   7   4      163.54      158.80      3.70 o 
   2   7   4       42.37       40.70      2.08 o 
   3   7   4       35.85       37.11      1.74 o 
   4   7   4       31.06       30.58      2.20 o 
   5   7   4       13.29       11.34      2.05 o 
  -5   8   4        9.06       10.64      1.48 o 
  -4   8   4      161.59      152.36      9.48 o 
  -3   8   4       44.01       41.91      2.20 o 
  -2   8   4      276.91      268.36      5.08 o 
  -1   8   4       71.67       74.15      1.98 o 
   0   8   4      137.44      129.87      6.76 o 
   1   8   4        4.78        4.49      0.87 o 
   2   8   4        0.22        0.72      1.33 o 
   3   8   4       43.14       41.62      1.91 o 
   4   8   4       31.69       33.37      2.34 o 
  -5   9   4       59.90       62.23      4.22 o 
  -4   9   4        8.61        8.65      1.37 o 
  -3   9   4        2.91        3.40      0.92 o 
  -2   9   4       16.72       14.65      1.43 o 
  -1   9   4       72.86       76.09      2.77 o 
   0   9   4      192.64      187.26      6.08 o 
   1   9   4      165.90      163.98      4.15 o 
   2   9   4       96.73       94.78      3.38 o 
   3   9   4       12.00       11.55      1.21 o 
   4   9   4        5.42        5.44      1.02 o 
  -5  10   4        7.32        6.53      2.02 o 
  -4  10   4       88.60       89.44      5.03 o 
  -3  10   4       18.51       18.27      2.05 o 
  -2  10   4       34.66       37.38      2.21 o 
  -1  10   4       12.47       10.27      1.26 o 
   0  10   4       93.06       94.27      2.54 o 
   1  10   4       37.41       33.05      2.87 o 
   2  10   4        5.32        5.09      1.11 o 
   3  10   4       10.20       13.00      1.62 o 
   4  10   4        1.50        1.60      0.82 o 
  -4  11   4       22.17       22.41      2.12 o 
  -3  11   4       26.41       25.85      2.05 o 
  -2  11   4      105.48      110.81      4.08 o 
  -1  11   4       60.21       59.76      2.73 o 
   0  11   4       57.37       55.47      2.09 o 
   1  11   4       85.74       90.67      4.78 o 
   2  11   4        7.29        5.98      1.24 o 
   3  11   4        6.82        7.73      1.43 o 
  -3  12   4        8.49        8.86      2.37 o 
  -2  12   4       16.96       20.05      1.92 o 
  -1  12   4       19.50       18.49      2.32 o 
   0  12   4        7.70        6.82      1.26 o 
   1  12   4       50.65       49.12      2.72 o 
   2  12   4        4.76        5.69      1.28 o 
  -2  13   4       87.12       90.19      3.83 o 
  -1  13   4       25.38       25.35      2.06 o 
   0  13   4       34.66       30.68      3.28 o 
   1  13   4       20.49       22.05      2.26 o 
   2  13   4       12.23       11.69      1.74 o 
  -2 -13   5        7.74        5.62      2.05 o 
  -1 -13   5        2.72        2.09      1.56 o 
   0 -13   5       17.64       16.19      2.73 o 
   1 -13   5        7.77        6.13      2.09 o 
  -3 -12   5        8.51        9.36      2.35 o 
  -2 -12   5       73.01       90.78      5.43 o 
  -1 -12   5      112.83      117.89      6.04 o 
   0 -12   5       75.46       77.06      5.01 o 
   1 -12   5       17.77       25.08      3.09 o 
   2 -12   5        6.49        7.33      2.09 o 
  -4 -11   5        2.72        2.84      1.53 o 
  -3 -11   5       14.41       15.46      1.74 o 
  -2 -11   5        2.43        2.39      1.00 o 
  -1 -11   5       15.76       17.29      1.71 o 
   0 -11   5       68.32       68.59      3.02 o 
   1 -11   5      127.71      129.99      4.20 o 
   2 -11   5        8.41        9.29      1.45 o 
   3 -11   5        5.74        6.51      1.41 o 
  -4 -10   5       56.11       56.78      2.94 o 
  -3 -10   5        7.44        8.53      1.37 o 
  -2 -10   5       30.43       31.11      2.54 o 
  -1 -10   5       74.94       72.18      2.99 o 
   0 -10   5      105.48      101.81      4.22 o 
   1 -10   5       22.88       24.66      1.91 o 
   2 -10   5       13.10       12.81      1.56 o 
   3 -10   5       28.81       29.20      2.19 o 
  -5  -9   5       40.48       42.28      3.80 o 
  -4  -9   5       40.72       41.85      3.42 o 
  -3  -9   5      142.59      140.20     12.03 o 
  -2  -9   5      126.24      123.51     14.37 o 
  -1  -9   5       14.81       13.24      1.41 o 
   0  -9   5        8.78       10.36      1.28 o 
   1  -9   5       78.87       77.56      3.03 o 
   2  -9   5        5.88        5.48      2.01 o 
   3  -9   5       13.89       13.58      1.61 o 
   4  -9   5        8.25       10.23      2.32 o 
  -5  -8   5       49.83       54.52      4.69 o 
  -4  -8   5       44.88       49.54      5.32 o 
  -3  -8   5      181.30      185.23     18.76 o 
  -2  -8   5       25.26       27.88      4.37 o 
  -1  -8   5       42.14       40.43      2.12 o 
   0  -8   5       45.56       45.77      2.23 o 
   1  -8   5      163.27      162.58      7.07 o 
   2  -8   5       96.38       88.48      3.22 o 
   3  -8   5       45.06       45.20      2.48 o 
   4  -8   5        0.38        1.12      1.23 o 
  -5  -7   5       37.09       38.85      5.73 o 
  -4  -7   5       67.59       59.02      3.70 o 
  -3  -7   5      159.64      161.40     15.65 o 
  -2  -7   5       12.19       13.80      1.33 o 
  -1  -7   5       42.68       39.62      2.01 o 
   0  -7   5      111.07      112.91      6.48 o 
   1  -7   5      133.77      127.03      8.98 o 
   2  -7   5       14.37       14.83      1.44 o 
   3  -7   5        4.18        4.96      1.82 o 
   4  -7   5        5.02        5.45      1.80 o 
  -6  -6   5        0.23       -0.21      1.20 o 
  -5  -6   5       11.04       13.17      1.54 o 
  -4  -6   5       28.73       28.71      1.93 o 
  -3  -6   5       99.56       96.20      3.48 o 
  -2  -6   5      476.17      466.32     38.75 o 
  -1  -6   5      582.03      549.14     50.83 o 
   0  -6   5       54.31       48.50      2.13 o 
   1  -6   5        4.17        4.33      1.44 o 
   2  -6   5       36.48       34.37      2.87 o 
   3  -6   5        3.57        2.22      0.78 o 
   4  -6   5       12.06       13.08      2.32 o 
   5  -6   5       23.84       32.71      2.50 o 
  -6  -5   5       98.38      105.97      4.02 o 
  -5  -5   5       12.16       12.56      1.60 o 
  -4  -5   5       97.25      106.46      6.38 o 
  -3  -5   5      102.54      103.18      6.93 o 
  -2  -5   5        0.43        0.06      0.44 o 
  -1  -5   5      145.49      132.14     11.80 o 
   0  -5   5      515.21      481.08     29.64 o 
   1  -5   5       44.66       38.92      1.79 o 
   2  -5   5       29.11       27.09      1.83 o 
   3  -5   5       17.51       17.81      2.22 o 
   4  -5   5       11.16       12.07      2.22 o 
   5  -5   5        9.38        9.87      1.66 o 
  -6  -4   5        8.64        9.99      1.49 o 
  -5  -4   5       42.30       45.98      4.09 o 
  -4  -4   5      198.63      197.06      8.79 o 
  -3  -4   5       38.02       35.94      1.58 o 
  -2  -4   5      692.59      670.10     70.52 o 
  -1  -4   5       42.48       39.38      5.15 o 
   0  -4   5      124.49      113.23      9.79 o 
   1  -4   5      139.76      126.49      5.72 o 
   2  -4   5      211.67      202.20      3.96 o 
   3  -4   5       52.81       54.03      3.59 o 
   4  -4   5       11.50        9.34      1.94 o 
   5  -4   5        6.08        7.15      1.40 o 
  -6  -3   5       10.36       11.25      1.26 o 
  -5  -3   5       12.63       10.68      1.43 o 
  -4  -3   5      279.80      278.33      9.96 o 
  -3  -3   5      744.03      741.21     46.65 o 
  -2  -3   5      436.57      436.61     33.01 o 
  -1  -3   5      125.73      115.63      5.17 o 
   0  -3   5        5.48        4.23      0.66 o 
   1  -3   5       32.72       33.51      3.16 o 
   2  -3   5       38.69       42.32      1.69 o 
   3  -3   5      191.37      178.68      6.17 o 
   4  -3   5       23.84       21.07      1.85 o 
   5  -3   5        1.84        1.24      0.89 o 
  -6  -2   5       32.97       34.16      1.88 o 
  -5  -2   5       22.05       21.59      1.44 o 
  -4  -2   5      242.57      238.90     10.94 o 
  -3  -2   5      310.34      330.31     28.74 o 
  -2  -2   5      178.37      183.77      6.29 o 
  -1  -2   5     1117.65     1163.67     52.31 o 
   0  -2   5      219.30      214.39      6.43 o 
   1  -2   5      188.24      174.42      4.66 o 
   2  -2   5      156.97      148.77      2.99 o 
   3  -2   5      254.86      244.29      7.04 o 
   4  -2   5        8.70        8.41      1.30 o 
   5  -2   5        3.66        3.31      1.18 o 
  -6  -1   5      106.58      110.39      3.22 o 
  -5  -1   5      138.37      144.04      6.49 o 
  -4  -1   5      123.68      118.26      3.35 o 
  -3  -1   5      284.15      301.84     19.56 o 
  -2  -1   5      247.42      269.42      7.37 o 
  -1  -1   5      445.40      470.27     15.63 o 
   0  -1   5       14.65       13.95      0.76 o 
   1  -1   5      438.08      432.54      9.99 o 
   2  -1   5       39.81       42.88      2.51 o 
   3  -1   5       80.35       79.49      3.55 o 
   4  -1   5       28.13       28.33      1.98 o 
   5  -1   5        9.30        8.72      1.46 o 
  -6   0   5        1.73        2.23      0.75 o 
  -5   0   5        4.21        5.10      0.85 o 
  -4   0   5       61.13       66.32      2.56 o 
  -3   0   5       97.08      101.32      4.36 o 
  -2   0   5       28.48       22.99      0.89 o 
  -1   0   5     2592.44     2607.92     88.54 o 
   0   0   5      592.95      597.70     23.76 o 
   1   0   5       35.66       34.75      1.18 o 
   2   0   5        9.65       11.22      1.04 o 
   3   0   5        7.83        7.35      0.87 o 
   4   0   5        7.80        9.17      1.06 o 
   5   0   5       22.09       24.01      2.05 o 
  -6   1   5      107.05      109.83      3.48 o 
  -5   1   5      136.48      135.68      6.11 o 
  -4   1   5      121.76      118.28      6.65 o 
  -3   1   5      279.72      294.98     10.62 o 
  -2   1   5      247.01      257.60      6.10 o 
  -1   1   5      453.96      468.38     21.42 o 
   0   1   5       12.24       11.64      0.59 o 
   1   1   5      438.08      450.54      6.46 o 
   2   1   5       40.29       49.16      5.83 o 
   3   1   5       79.54       82.50      2.36 o 
   4   1   5       27.67       30.76      1.66 o 
   5   1   5        9.20       10.29      1.26 o 
  -6   2   5       33.24       33.14      1.88 o 
  -5   2   5       20.59       19.83      1.37 o 
  -4   2   5      250.19      248.94     10.59 o 
  -3   2   5      308.23      310.87      8.59 o 
  -2   2   5      184.74      193.18      2.77 o 
  -1   2   5     1119.71     1168.74     33.64 o 
   0   2   5      222.31      217.71      5.44 o 
   1   2   5      184.73      176.99      2.23 o 
   2   2   5      161.05      160.51      3.54 o 
   3   2   5      252.70      260.87      6.26 o 
   4   2   5        8.18        7.91      1.01 o 
   5   2   5        3.64        2.88      0.87 o 
  -6   3   5       10.22        9.51      1.19 o 
  -5   3   5       11.80        8.95      1.28 o 
  -4   3   5      286.37      281.30      5.11 o 
  -3   3   5      737.91      693.47      8.03 o 
  -2   3   5      431.55      419.82      4.85 o 
  -1   3   5      124.76      125.63      3.63 o 
   0   3   5        6.03        5.45      0.43 o 
   1   3   5       31.91       31.83      0.92 o 
   2   3   5       38.10       42.22      1.55 o 
   3   3   5      191.17      193.03      4.53 o 
   4   3   5       22.88       20.53      1.42 o 
   5   3   5        1.85        1.51      0.75 o 
  -6   4   5        9.11        8.99      1.42 o 
  -5   4   5       41.90       40.86      2.28 o 
  -4   4   5      196.06      189.23      4.23 o 
  -3   4   5       36.37       34.76      1.33 o 
  -2   4   5      690.49      665.24     13.48 o 
  -1   4   5       45.87       44.26      1.44 o 
   0   4   5      126.03      122.92      4.07 o 
   1   4   5      137.71      135.11      2.73 o 
   2   4   5      209.70      220.93      3.77 o 
   3   4   5       54.41       56.15      2.53 o 
   4   4   5       11.70       11.55      1.16 o 
   5   4   5        6.12        9.56      1.56 o 
  -6   5   5       99.57      109.66      5.79 o 
  -5   5   5       13.18       12.10      1.41 o 
  -4   5   5       99.05      103.98      2.52 o 
  -3   5   5      102.04      106.99      2.31 o 
  -2   5   5        0.28        0.50      0.36 o 
  -1   5   5      146.25      139.27      3.83 o 
   0   5   5      520.48      516.26     18.68 o 
   1   5   5       45.39       42.22      1.88 o 
   2   5   5       28.81       29.22      1.80 o 
   3   5   5       17.02       16.42      1.61 o 
   4   5   5       10.92        9.96      1.50 o 
   5   5   5        9.02        9.10      1.58 o 
  -6   6   5        0.20       -0.57      1.14 o 
  -5   6   5       11.19       10.18      2.07 o 
  -4   6   5       28.69       25.86      1.75 o 
  -3   6   5       96.48       88.83      2.87 o 
  -2   6   5      463.77      433.61      5.95 o 
  -1   6   5      586.26      563.48     20.15 o 
   0   6   5       52.13       46.15      2.08 o 
   1   6   5        4.71        5.58      0.90 o 
   2   6   5       37.00       36.92      2.03 o 
   3   6   5        3.57        2.89      0.91 o 
   4   6   5       12.04       10.04      1.92 o 
   5   6   5       23.87       30.83      2.41 o 
  -6   7   5       21.94       19.33      2.87 o 
  -5   7   5       37.14       32.92      3.28 o 
  -4   7   5       66.69       58.34      5.60 o 
  -3   7   5      164.34      164.34      8.07 o 
  -2   7   5       11.62       11.84      1.20 o 
  -1   7   5       41.85       38.34      2.31 o 
   0   7   5      112.47      110.29      4.17 o 
   1   7   5      137.43      138.00      3.62 o 
   2   7   5       14.34       15.45      2.35 o 
   3   7   5        4.04        5.07      1.12 o 
   4   7   5        4.63        5.06      1.21 o 
  -5   8   5       50.86       52.47      4.16 o 
  -4   8   5       44.97       48.96      4.61 o 
  -3   8   5      183.90      174.11      9.69 o 
  -2   8   5       26.44       28.41      2.95 o 
  -1   8   5       44.18       43.19      2.05 o 
   0   8   5       46.00       44.43      2.22 o 
   1   8   5      161.46      156.85      4.04 o 
   2   8   5       98.45       92.17      4.03 o 
   3   8   5       45.32       50.47      2.70 o 
   4   8   5        0.44        0.94      0.97 o 
  -5   9   5       39.57       33.70      3.53 o 
  -4   9   5       40.70       39.86      2.41 o 
  -3   9   5      145.18      141.74     11.93 o 
  -2   9   5      124.24      118.69      4.44 o 
  -1   9   5       14.53       11.63      1.27 o 
   0   9   5        8.76       10.37      0.94 o 
   1   9   5       78.48       79.15      3.05 o 
   2   9   5        6.05        7.22      1.24 o 
   3   9   5       13.95       14.81      1.73 o 
   4   9   5        8.11        8.76      1.53 o 
  -4  10   5       57.09       57.46      3.01 o 
  -3  10   5        7.09        7.83      1.27 o 
  -2  10   5       31.35       28.72      1.99 o 
  -1  10   5       74.77       69.18      2.85 o 
   0  10   5      107.81      105.01      3.44 o 
   1  10   5       23.46       23.26      1.84 o 
   2  10   5       12.36       13.48      1.77 o 
   3  10   5       28.97       29.73      2.30 o 
  -4  11   5        2.96        4.03      1.16 o 
  -3  11   5       14.72       16.04      1.78 o 
  -2  11   5        2.36        2.85      0.94 o 
  -1  11   5       15.50       16.27      1.61 o 
   0  11   5       70.65       70.94      4.50 o 
   1  11   5      127.96      127.63      4.17 o 
   2  11   5        8.34        7.85      1.40 o 
   3  11   5        5.64        5.50      1.32 o 
  -3  12   5        8.16        8.87      1.50 o 
  -2  12   5       71.65       73.93      3.37 o 
  -1  12   5      113.60      111.83      3.98 o 
   0  12   5       74.58       72.08      4.75 o 
   1  12   5       17.01       18.55      2.95 o 
   2  12   5        6.74        8.80      1.54 o 
  -2  13   5        7.50        6.32      1.36 o 
  -1  13   5        2.67        1.31      1.12 o 
   0  13   5       18.08       16.25      2.73 o 
   1  13   5        8.00        9.13      1.58 o 
  -2 -12   6        1.10        0.80      1.09 o 
  -1 -12   6       12.63       11.94      1.65 o 
   0 -12   6        7.91        8.44      1.46 o 
   1 -12   6       40.08       41.13      2.73 o 
  -3 -11   6        8.11        9.60      2.41 o 
  -2 -11   6        8.23        9.57      1.48 o 
  -1 -11   6       48.42       52.76      2.84 o 
   0 -11   6       26.41       31.03      2.26 o 
   1 -11   6       11.30       15.09      1.76 o 
   2 -11   6       11.76       10.20      1.64 o 
  -4 -10   6       80.38       87.38      9.19 o 
  -3 -10   6       48.60       51.02      4.91 o 
  -2 -10   6       30.89       28.25      2.07 o 
  -1 -10   6       64.13       62.39      2.91 o 
   0 -10   6        5.96        6.14      1.21 o 
   1 -10   6       32.91       35.30      2.35 o 
   2 -10   6       16.46       17.07      1.87 o 
   3 -10   6        0.74        0.49      0.88 o 
  -5  -9   6       41.74       51.30      4.25 o 
  -4  -9   6       11.56       12.67      1.65 o 
  -3  -9   6       28.90       30.09      2.17 o 
  -2  -9   6        1.30        1.26      0.85 o 
  -1  -9   6        4.70        5.43      1.10 o 
   0  -9   6        9.10        7.52      1.21 o 
   1  -9   6       28.43       28.97      2.05 o 
   2  -9   6       32.49       35.28      2.33 o 
   3  -9   6        9.92        9.60      1.49 o 
  -5  -8   6       13.50       14.35      1.71 o 
  -4  -8   6       22.86       24.11      3.86 o 
  -3  -8   6      132.99      128.82      9.50 o 
  -2  -8   6      102.52       97.69      6.69 o 
  -1  -8   6      165.41      162.81     13.70 o 
   0  -8   6        9.30        9.56      1.28 o 
   1  -8   6       30.26       28.96      1.96 o 
   2  -8   6       35.41       31.21      2.11 o 
   3  -8   6        1.80        1.77      0.91 o 
   4  -8   6        2.66        3.68      1.69 o 
  -5  -7   6        8.56        9.40      1.46 o 
  -4  -7   6       10.26       10.99      1.49 o 
  -3  -7   6      166.43      164.11     15.28 o 
  -2  -7   6      307.41      299.01     18.25 o 
  -1  -7   6      247.27      229.39     20.97 o 
   0  -7   6       54.55       56.05      4.69 o 
   1  -7   6       65.62       64.60      5.16 o 
   2  -7   6       20.28       22.44      1.76 o 
   3  -7   6       11.62       10.38      2.13 o 
   4  -7   6        8.44        8.37      2.16 o 
  -6  -6   6       33.08       31.44      3.55 o 
  -5  -6   6       55.37       67.28      6.10 o 
  -4  -6   6       66.36       69.80      9.08 o 
  -3  -6   6       13.23       14.06      1.44 o 
  -2  -6   6       37.90       37.28      2.91 o 
  -1  -6   6       31.13       30.87      1.82 o 
   0  -6   6       23.96       26.12      1.69 o 
   1  -6   6      338.58      335.89      6.09 o 
   2  -6   6       55.19       52.52      2.42 o 
   3  -6   6        0.21       -0.82      0.82 o 
   4  -6   6        5.61        4.08      1.71 o 
  -6  -5   6        1.65        1.08      0.90 o 
  -5  -5   6       14.94       14.50      1.63 o 
  -4  -5   6      149.50      151.75     11.90 o 
  -3  -5   6       31.83       33.81      2.45 o 
  -2  -5   6        3.35        3.02      0.82 o 
  -1  -5   6      429.51      407.15     40.11 o 
   0  -5   6      140.87      136.50      4.80 o 
   1  -5   6      231.63      224.59      9.10 o 
   2  -5   6       12.42       13.17      1.54 o 
   3  -5   6       17.63       14.71      2.26 o 
   4  -5   6        1.61        2.09      1.27 o 
  -6  -4   6       56.56       60.11      5.51 o 
  -5  -4   6      119.46      122.60      9.11 o 
  -4  -4   6       27.89       30.83      1.96 o 
  -3  -4   6      327.94      330.48     19.40 o 
  -2  -4   6      293.91      296.09     24.14 o 
  -1  -4   6      110.38      104.89      5.79 o 
   0  -4   6       59.79       62.70      5.48 o 
   1  -4   6       98.42       95.28      3.43 o 
   2  -4   6       17.07       17.21      1.34 o 
   3  -4   6       15.48       13.97      2.24 o 
   4  -4   6       48.16       44.03      2.63 o 
   5  -4   6        1.12        2.93      1.16 o 
  -6  -3   6       17.08       16.54      1.49 o 
  -5  -3   6       17.89       19.04      1.41 o 
  -4  -3   6        4.15        2.89      0.85 o 
  -3  -3   6       94.81       91.19      8.85 o 
  -2  -3   6       97.22      107.93      4.27 o 
  -1  -3   6      227.71      215.17      8.64 o 
   0  -3   6        1.72        2.09      1.30 o 
   1  -3   6        8.50        8.52      0.96 o 
   2  -3   6       62.12       60.33      2.21 o 
   3  -3   6      139.05      130.21      5.58 o 
   4  -3   6       81.13       72.33      3.28 o 
   5  -3   6        5.46        3.28      2.11 o 
  -6  -2   6       12.79       13.51      1.39 o 
  -5  -2   6       63.84       67.71      2.42 o 
  -4  -2   6      187.25      192.44      9.48 o 
  -3  -2   6      464.83      438.62     35.35 o 
  -2  -2   6      160.84      149.37     11.75 o 
  -1  -2   6      450.42      455.39     17.92 o 
   0  -2   6       12.08       12.29      0.94 o 
   1  -2   6        0.17        0.70      0.34 o 
   2  -2   6       12.95       13.42      1.33 o 
   3  -2   6       29.76       27.45      1.92 o 
   4  -2   6        5.48        6.09      1.74 o 
   5  -2   6        0.71        1.68      1.13 o 
  -6  -1   6       10.13       12.11      1.33 o 
  -5  -1   6       24.53       25.17      1.55 o 
  -4  -1   6      188.19      187.44     16.43 o 
  -3  -1   6      105.24      110.42     10.33 o 
  -2  -1   6      219.43      218.68      9.72 o 
  -1  -1   6      227.57      234.72      7.68 o 
   0  -1   6      479.13      474.05     13.07 o 
   1  -1   6       95.82       94.65      3.26 o 
   2  -1   6       12.78       10.80      1.18 o 
   3  -1   6       25.83       26.79      1.53 o 
   4  -1   6        7.73        7.11      1.28 o 
   5  -1   6        1.09        0.39      0.85 o 
  -6   0   6       12.37       12.76      1.35 o 
  -5   0   6       32.99       36.42      2.22 o 
  -4   0   6        0.16        0.81      0.57 o 
  -3   0   6        7.67        9.29      1.54 o 
  -2   0   6        0.03        0.34      0.26 o 
  -1   0   6      269.26      290.84      9.13 o 
   0   0   6       90.60       77.65      3.33 o 
   1   0   6        5.55        5.99      0.60 o 
   2   0   6      123.91      125.84      6.23 o 
   3   0   6        1.06        0.81      0.54 o 
   4   0   6       13.69       12.45      1.24 o 
   5   0   6        1.00        1.11      0.94 o 
  -6   1   6       10.29       12.40      1.58 o 
  -5   1   6       24.06       24.19      1.86 o 
  -4   1   6      195.34      189.73      4.92 o 
  -3   1   6      106.40      111.01      3.93 o 
  -2   1   6      214.26      213.86      5.26 o 
  -1   1   6      228.20      240.44      4.56 o 
   0   1   6      485.05      486.13      9.35 o 
   1   1   6       95.45       94.35      1.71 o 
   2   1   6       12.52       10.51      0.95 o 
   3   1   6       26.15       27.25      1.52 o 
   4   1   6        7.41        7.95      1.06 o 
   5   1   6        1.04        1.05      0.74 o 
  -6   2   6       12.26       10.92      1.51 o 
  -5   2   6       65.75       72.04      6.43 o 
  -4   2   6      188.57      196.61      4.44 o 
  -3   2   6      456.30      425.15      8.03 o 
  -2   2   6      161.70      156.35      2.76 o 
  -1   2   6      446.31      454.41     14.25 o 
   0   2   6       11.17        9.95      0.62 o 
   1   2   6        0.38        0.67      0.34 o 
   2   2   6       12.48       12.97      1.01 o 
   3   2   6       29.43       29.96      1.60 o 
   4   2   6        5.52        7.69      1.07 o 
   5   2   6        0.80        1.93      0.80 o 
  -6   3   6       17.11       15.19      1.72 o 
  -5   3   6       17.53       17.30      1.64 o 
  -4   3   6        2.86        1.28      0.65 o 
  -3   3   6       99.09       97.53      2.88 o 
  -2   3   6       97.76      100.52      2.08 o 
  -1   3   6      228.62      219.80      5.69 o 
   0   3   6        1.59        2.08      0.51 o 
   1   3   6        8.57        7.98      0.72 o 
   2   3   6       59.11       59.96      1.93 o 
   3   3   6      142.22      141.86      4.79 o 
   4   3   6       81.63       75.22      2.64 o 
   5   3   6        5.35        4.59      1.26 o 
  -6   4   6       56.23       54.98      3.00 o 
  -5   4   6      120.51      119.11      8.05 o 
  -4   4   6       27.95       28.76      1.79 o 
  -3   4   6      332.56      321.45      5.07 o 
  -2   4   6      292.27      286.19      3.53 o 
  -1   4   6      113.62      116.91      4.40 o 
   0   4   6       60.31       64.73      1.67 o 
   1   4   6       98.54      105.92      3.03 o 
   2   4   6       18.13       21.08      1.61 o 
   3   4   6       15.58       14.49      1.58 o 
   4   4   6       47.75       42.94      4.30 o 
   5   4   6        1.07        2.27      1.05 o 
  -6   5   6        1.63        1.69      1.58 o 
  -5   5   6       13.96       13.02      2.24 o 
  -4   5   6      149.00      152.58      6.04 o 
  -3   5   6       32.69       34.05      1.77 o 
  -2   5   6        2.64        1.54      0.59 o 
  -1   5   6      421.11      383.39     12.21 o 
   0   5   6      145.38      138.98      4.99 o 
   1   5   6      231.71      241.00      4.67 o 
   2   5   6       12.50       12.74      2.10 o 
   3   5   6       18.06       19.43      1.75 o 
   4   5   6        1.75        0.73      0.83 o 
  -6   6   6       32.76       28.40      3.32 o 
  -5   6   6       54.76       57.39      4.27 o 
  -4   6   6       66.16       64.64      4.08 o 
  -3   6   6       12.99       13.89      1.53 o 
  -2   6   6       38.61       41.66      1.98 o 
  -1   6   6       31.91       32.08      1.68 o 
   0   6   6       26.54       26.61      1.54 o 
   1   6   6      339.34      347.83      5.78 o 
   2   6   6       56.12       53.48      2.54 o 
   3   6   6        0.21       -0.34      0.58 o 
   4   6   6        5.45        3.70      1.17 o 
  -5   7   6        8.96        8.66      2.03 o 
  -4   7   6       11.44       13.08      1.45 o 
  -3   7   6      164.70      160.21      8.71 o 
  -2   7   6      305.49      291.73      9.85 o 
  -1   7   6      249.87      234.12     12.44 o 
   0   7   6       54.84       57.12      3.63 o 
   1   7   6       66.11       70.18      7.85 o 
   2   7   6       19.42       21.82      1.77 o 
   3   7   6       11.54       10.15      1.49 o 
   4   7   6        8.41        9.45      1.57 o 
  -5   8   6       13.53       11.03      2.30 o 
  -4   8   6       23.88       20.40      1.79 o 
  -3   8   6      133.55      123.46      3.84 o 
  -2   8   6       97.35       93.41      3.84 o 
  -1   8   6      162.07      158.35      4.63 o 
   0   8   6        8.90        6.42      1.00 o 
   1   8   6       29.60       29.80      1.94 o 
   2   8   6       35.94       33.07      2.72 o 
   3   8   6        1.69        1.31      0.87 o 
   4   8   6        2.52        3.89      1.26 o 
  -5   9   6       42.06       40.63      3.89 o 
  -4   9   6       11.50       11.95      2.46 o 
  -3   9   6       27.51       28.34      2.03 o 
  -2   9   6        1.46        1.83      0.77 o 
  -1   9   6        5.08        6.08      1.06 o 
   0   9   6        9.07        8.54      1.77 o 
   1   9   6       28.74       29.33      2.00 o 
   2   9   6       32.63       31.92      2.24 o 
   3   9   6        9.41        8.91      1.52 o 
  -4  10   6       80.15       83.57      9.76 o 
  -3  10   6       49.11       53.32      2.82 o 
  -2  10   6       31.40       27.21      1.99 o 
  -1  10   6       62.46       61.72      2.80 o 
   0  10   6        5.88        5.71      1.71 o 
   1  10   6       32.33       32.52      3.00 o 
   2  10   6       16.53       18.47      1.91 o 
   3  10   6        0.71        0.75      0.85 o 
  -3  11   6        8.31        9.19      1.48 o 
  -2  11   6        7.60        8.06      1.31 o 
  -1  11   6       47.08       50.55      2.67 o 
   0  11   6       26.20       26.92      3.04 o 
   1  11   6       11.95       13.40      1.76 o 
   2  11   6       11.61        8.65      1.51 o 
  -2  12   6        1.21        1.11      0.81 o 
  -1  12   6       13.01       13.76      2.49 o 
   0  12   6        7.41        6.63      1.92 o 
   1  12   6       41.60       44.56      4.08 o 
  -1 -12   7       12.63       12.89      2.58 o 
  -3 -11   7       25.53       23.02      2.27 o 
  -2 -11   7        3.40        1.41      1.03 o 
  -1 -11   7        7.61        8.28      2.18 o 
   0 -11   7       51.61       57.08      3.05 o 
   1 -11   7       18.70       21.01      2.07 o 
  -3 -10   7       34.73       38.53      4.84 o 
  -2 -10   7        2.03        1.10      0.92 o 
  -1 -10   7        0.15       -0.03      0.80 o 
   0 -10   7       30.51       34.73      2.62 o 
   1 -10   7       11.46       14.30      1.72 o 
   2 -10   7        1.27        2.48      1.89 o 
  -4  -9   7       16.62       17.97      2.87 o 
  -3  -9   7       39.15       43.60      2.66 o 
  -2  -9   7      218.58      209.49     14.05 o 
  -1  -9   7       61.34       59.83      3.34 o 
   0  -9   7       26.91       29.00      2.14 o 
   1  -9   7        1.02        0.25      0.78 o 
   2  -9   7       21.04       22.21      3.75 o 
  -5  -8   7        1.99        3.18      1.20 o 
  -4  -8   7       26.58       29.67      2.28 o 
  -3  -8   7        8.42        7.60      1.35 o 
  -2  -8   7       31.05       30.33      5.05 o 
  -1  -8   7        8.05        8.49      1.31 o 
   0  -8   7        6.64        7.60      1.27 o 
   1  -8   7        2.58        3.03      1.00 o 
   2  -8   7       19.98       19.92      1.86 o 
   3  -8   7       12.29       12.57      2.56 o 
  -5  -7   7       57.53       57.63      6.21 o 
  -4  -7   7       22.84       26.09      2.15 o 
  -3  -7   7       31.76       32.47      2.23 o 
  -2  -7   7       40.42       40.76      5.04 o 
  -1  -7   7       41.61       42.54      2.32 o 
   0  -7   7       47.69       48.82      2.81 o 
   1  -7   7       12.99       12.32      1.46 o 
   2  -7   7       37.60       37.62      2.33 o 
   3  -7   7        4.15        2.83      1.50 o 
  -5  -6   7       26.26       29.16      2.30 o 
  -4  -6   7       40.82       41.24      3.54 o 
  -3  -6   7       36.27       36.50      2.24 o 
  -2  -6   7       93.60       92.26     12.19 o 
  -1  -6   7      218.00      215.86      4.83 o 
   0  -6   7      165.15      164.70      5.45 o 
   1  -6   7        0.28        0.59      0.67 o 
   2  -6   7       42.50       43.46      2.58 o 
   3  -6   7        2.06        1.12      1.16 o 
   4  -6   7        1.93        1.39      1.33 o 
  -5  -5   7      138.55      155.71     12.13 o 
  -4  -5   7       22.12       24.59      1.92 o 
  -3  -5   7       22.32       20.50      1.71 o 
  -2  -5   7       48.58       46.85      5.23 o 
  -1  -5   7       99.42       98.68      6.77 o 
   0  -5   7      104.91      105.75      7.27 o 
   1  -5   7       61.69       65.79      7.23 o 
   2  -5   7       43.47       44.67      3.49 o 
   3  -5   7        4.97        5.83      1.75 o 
   4  -5   7        0.72        1.75      1.27 o 
  -6  -4   7        2.81        3.17      1.19 o 
  -5  -4   7       19.06       14.36      1.66 o 
  -4  -4   7       93.05       89.57      6.52 o 
  -3  -4   7       70.57       69.72      9.34 o 
  -2  -4   7        2.24        3.20      0.90 o 
  -1  -4   7        9.16       10.43      1.20 o 
   0  -4   7       88.23       86.40      4.83 o 
   1  -4   7        9.84       11.17      1.20 o 
   2  -4   7       13.55       13.25      2.11 o 
   3  -4   7       13.75       13.84      2.32 o 
   4  -4   7       19.48       17.69      1.96 o 
  -6  -3   7        1.78        0.85      1.00 o 
  -5  -3   7       24.30       22.84      2.21 o 
  -4  -3   7        5.14        3.82      0.96 o 
  -3  -3   7      687.42      663.43     57.49 o 
  -2  -3   7      778.78      778.14     67.32 o 
  -1  -3   7      245.94      244.95     17.87 o 
   0  -3   7       90.50       85.34      6.00 o 
   1  -3   7       12.74       13.73      1.21 o 
   2  -3   7        7.35        7.99      1.73 o 
   3  -3   7       34.24       31.15      3.02 o 
   4  -3   7        4.76        5.58      1.32 o 
  -6  -2   7       44.90       51.37      4.18 o 
  -5  -2   7       10.75       11.36      1.50 o 
  -4  -2   7        1.05        0.98      0.68 o 
  -3  -2   7      257.02      291.31      7.73 o 
  -2  -2   7       51.04       49.74      2.21 o 
  -1  -2   7       16.41       18.14      1.19 o 
   0  -2   7      108.65      106.10      3.20 o 
   1  -2   7       32.22       29.98      1.52 o 
   2  -2   7       18.82       19.19      1.63 o 
   3  -2   7       11.72       13.22      1.57 o 
   4  -2   7       44.03       42.21      2.65 o 
  -6  -1   7       89.20       96.21      5.29 o 
  -5  -1   7      111.46      112.87      9.08 o 
  -4  -1   7       71.92       79.77      9.50 o 
  -3  -1   7       11.23       11.76      1.29 o 
  -2  -1   7      113.80      107.77     12.05 o 
  -1  -1   7       13.82       14.25      0.90 o 
   0  -1   7       18.41       18.68      1.07 o 
   1  -1   7       55.03       57.19      2.98 o 
   2  -1   7       40.38       42.10      1.79 o 
   3  -1   7        6.29        6.85      1.00 o 
   4  -1   7        2.99        1.87      0.95 o 
  -6   0   7       41.45       43.36      2.70 o 
  -5   0   7       12.13       12.60      1.49 o 
  -4   0   7      239.64      238.78     17.96 o 
  -3   0   7       43.17       47.57      2.60 o 
  -2   0   7        0.03        2.05      2.27 o 
  -1   0   7        1.42        0.28      0.75 o 
   0   0   7      915.80      920.47     37.96 o 
   1   0   7       94.96       97.80      4.67 o 
   2   0   7        2.26        2.24      0.66 o 
   3   0   7        2.14        2.85      0.77 o 
   4   0   7        5.22        4.18      0.97 o 
  -6   1   7       88.46       90.50      3.82 o 
  -5   1   7      110.41      112.23      3.85 o 
  -4   1   7       72.00       77.76      2.97 o 
  -3   1   7       10.67       11.35      1.25 o 
  -2   1   7      110.85      112.04      5.71 o 
  -1   1   7       12.58       12.64      0.71 o 
   0   1   7       19.08       18.50      1.00 o 
   1   1   7       53.12       54.84      2.52 o 
   2   1   7       40.77       42.34      2.53 o 
   3   1   7        6.02        6.14      0.97 o 
   4   1   7        2.91        2.37      0.86 o 
  -6   2   7       44.28       42.37      2.70 o 
  -5   2   7       10.57       11.52      1.49 o 
  -4   2   7        0.69        0.07      0.58 o 
  -3   2   7      264.28      263.49      4.93 o 
  -2   2   7       48.79       49.64      2.68 o 
  -1   2   7       16.14       16.96      1.16 o 
   0   2   7      109.42      105.23      1.96 o 
   1   2   7       32.05       32.03      1.43 o 
   2   2   7       18.74       20.72      1.30 o 
   3   2   7       11.09       12.89      1.20 o 
   4   2   7       43.63       41.77      2.13 o 
  -6   3   7        1.78        1.80      0.99 o 
  -5   3   7       24.30       22.49      1.87 o 
  -4   3   7        4.89        3.95      1.33 o 
  -3   3   7      696.03      678.29     17.77 o 
  -2   3   7      768.06      740.63     15.92 o 
  -1   3   7      243.21      235.88      5.00 o 
   0   3   7       89.99       91.98      2.68 o 
   1   3   7       12.86       14.57      1.04 o 
   2   3   7        7.53        9.60      0.97 o 
   3   3   7       33.96       33.72      2.24 o 
   4   3   7        4.60        3.97      1.24 o 
  -6   4   7        2.63        1.82      1.52 o 
  -5   4   7       19.16       14.22      2.37 o 
  -4   4   7       89.88       79.51      4.46 o 
  -3   4   7       69.49       62.91      3.74 o 
  -2   4   7        2.51        1.92      0.63 o 
  -1   4   7        9.82        9.80      1.02 o 
   0   4   7       86.29       86.45      3.01 o 
   1   4   7        9.83        9.95      1.79 o 
   2   4   7       13.45       12.97      1.47 o 
   3   4   7       13.22       13.04      1.97 o 
   4   4   7       20.15       17.66      2.00 o 
  -5   5   7      138.32      141.81      6.53 o 
  -4   5   7       23.70       24.41      2.66 o 
  -3   5   7       21.19       20.58      1.46 o 
  -2   5   7       48.96       47.09      2.10 o 
  -1   5   7       95.95       94.97      3.44 o 
   0   5   7      105.35      110.14      3.10 o 
   1   5   7       63.53       68.54      2.71 o 
   2   5   7       42.35       46.65      6.91 o 
   3   5   7        5.28        5.99      1.25 o 
   4   5   7        0.74        0.34      0.87 o 
  -5   6   7       26.40       27.70      3.15 o 
  -4   6   7       42.37       41.71      3.44 o 
  -3   6   7       36.15       36.34      2.89 o 
  -2   6   7       94.18       90.61      3.02 o 
  -1   6   7      216.05      216.06      7.59 o 
   0   6   7      167.38      182.74      4.11 o 
   1   6   7        0.28        0.41      0.59 o 
   2   6   7       43.10       41.65      2.39 o 
   3   6   7        2.15        2.26      0.98 o 
   4   6   7        1.85        1.03      0.94 o 
  -5   7   7       57.47       47.18      4.10 o 
  -4   7   7       22.57       25.86      2.92 o 
  -3   7   7       31.74       30.37      3.13 o 
  -2   7   7       41.87       40.99      2.16 o 
  -1   7   7       38.70       37.11      1.99 o 
   0   7   7       46.46       46.04      3.34 o 
   1   7   7       14.27       13.64      1.47 o 
   2   7   7       37.42       36.15      4.92 o 
   3   7   7        4.19        5.56      1.31 o 
  -5   8   7        2.08        1.99      1.33 o 
  -4   8   7       27.75       26.52      3.04 o 
  -3   8   7        9.57       10.25      1.66 o 
  -2   8   7       31.11       30.60      2.83 o 
  -1   8   7        8.29        9.17      1.21 o 
   0   8   7        6.74        5.66      1.61 o 
   1   8   7        2.39        2.64      0.90 o 
   2   8   7       19.94       18.50      1.87 o 
   3   8   7       12.74       16.98      1.95 o 
  -4   9   7       16.28       13.08      2.39 o 
  -3   9   7       40.07       42.39      2.47 o 
  -2   9   7      220.77      208.99      9.17 o 
  -1   9   7       60.60       57.64      3.95 o 
   0   9   7       26.08       24.68      2.77 o 
   1   9   7        1.06        1.43      0.97 o 
   2   9   7       21.05       22.51      2.09 o 
  -3  10   7       34.79       35.44      2.37 o 
  -2  10   7        2.21        3.27      1.02 o 
  -1  10   7        0.10        0.38      0.99 o 
   0  10   7       30.44       34.74      3.34 o 
   1  10   7       11.53       11.77      2.30 o 
   2  10   7        1.20        1.22      0.92 o 
  -3  11   7       25.37       23.01      2.73 o 
  -2  11   7        3.43        1.69      0.89 o 
  -1  11   7        7.50        9.74      2.16 o 
   0  11   7       51.91       54.12      4.29 o 
   1  11   7       19.02       18.81      2.89 o 
  -1  12   7       12.93       14.52      2.62 o 
  -1 -11   8       14.67       14.92      2.75 o 
  -3 -10   8       37.73       39.13      2.79 o 
  -2 -10   8        2.79        2.39      1.07 o 
  -1 -10   8       40.31       41.61      2.88 o 
   0 -10   8       23.81       23.53      2.17 o 
   1 -10   8       13.54       17.47      1.93 o 
  -3  -9   8        0.07       -0.56      0.81 o 
  -2  -9   8       11.75       11.48      1.60 o 
  -1  -9   8       18.58       17.93      1.95 o 
   0  -9   8        5.55        6.87      1.34 o 
   1  -9   8       10.41       11.01      1.61 o 
   2  -9   8        0.20        0.43      0.87 o 
  -4  -8   8       46.25       47.93      2.93 o 
  -3  -8   8        7.42        5.81      1.31 o 
  -2  -8   8       51.11       51.46      2.81 o 
  -1  -8   8      111.34      117.78      9.78 o 
   0  -8   8       54.76       53.02      2.81 o 
   1  -8   8       10.29        9.41      1.48 o 
   2  -8   8        2.62        1.86      1.52 o 
  -4  -7   8        9.16       10.50      1.58 o 
  -3  -7   8       22.15       23.13      2.06 o 
  -2  -7   8       69.55       66.54      4.80 o 
  -1  -7   8       10.69       10.14      1.40 o 
   0  -7   8       29.84       28.92      3.18 o 
   1  -7   8       13.93       13.29      1.57 o 
   2  -7   8        0.16        0.68      1.10 o 
   3  -7   8        0.49       -1.06      1.06 o 
  -5  -6   8       43.10       46.10      3.06 o 
  -4  -6   8      228.73      242.59     21.39 o 
  -3  -6   8       96.20       99.23      3.75 o 
  -2  -6   8       10.18       10.37      1.41 o 
  -1  -6   8       17.51       16.95      1.67 o 
   0  -6   8       89.11       92.75      7.69 o 
   1  -6   8        5.00        4.44      1.08 o 
   2  -6   8       57.50       54.47      4.18 o 
   3  -6   8       14.25       13.80      2.58 o 
  -5  -5   8        2.03        1.77      0.99 o 
  -4  -5   8       17.48       16.16      1.76 o 
  -3  -5   8       61.44       64.90      4.35 o 
  -2  -5   8       81.47       82.03      8.08 o 
  -1  -5   8       90.05       87.82     11.35 o 
   0  -5   8      175.52      170.86     12.67 o 
   1  -5   8       90.10       86.12      7.87 o 
   2  -5   8       19.67       18.74      2.75 o 
   3  -5   8        1.80        2.32      1.37 o 
  -5  -4   8       20.66       20.44      2.01 o 
  -4  -4   8       97.61       96.08      7.60 o 
  -3  -4   8       11.94        9.93      1.55 o 
  -2  -4   8      229.98      222.39     20.25 o 
  -1  -4   8      141.83      139.81     15.24 o 
   0  -4   8       65.06       65.54      5.79 o 
   1  -4   8       41.68       43.92      2.88 o 
   2  -4   8       31.21       27.96      3.02 o 
   3  -4   8       10.82       11.03      2.35 o 
  -5  -3   8      105.12      110.68      5.96 o 
  -4  -3   8       41.25       38.33      3.61 o 
  -3  -3   8       11.52       10.81      1.41 o 
  -2  -3   8      458.86      430.46     40.29 o 
  -1  -3   8       30.11       30.75      2.80 o 
   0  -3   8       10.93       11.66      2.32 o 
   1  -3   8       19.79       21.90      3.34 o 
   2  -3   8       13.14       10.80      2.05 o 
   3  -3   8        4.46        5.30      1.27 o 
   4  -3   8       14.34       14.22      1.89 o 
  -6  -2   8        6.94       11.88      2.45 o 
  -5  -2   8       17.55       20.33      1.97 o 
  -4  -2   8       41.12       39.54      2.83 o 
  -3  -2   8       26.48       23.79      1.95 o 
  -2  -2   8      183.98      169.27     19.86 o 
  -1  -2   8      203.14      190.00     20.33 o 
   0  -2   8      150.82      155.03      7.08 o 
   1  -2   8       29.17       28.39      2.50 o 
   2  -2   8        5.14        5.24      1.58 o 
   3  -2   8        1.60        1.24      0.88 o 
   4  -2   8        2.93        1.92      1.02 o 
  -6  -1   8       46.27       50.72      3.06 o 
  -5  -1   8       10.89       11.81      1.62 o 
  -4  -1   8        1.05        1.49      0.80 o 
  -3  -1   8       40.50       41.62      2.26 o 
  -2  -1   8       61.38       61.61      8.81 o 
  -1  -1   8        6.19        7.03      1.01 o 
   0  -1   8       29.27       33.77      3.13 o 
   1  -1   8      181.12      175.60     15.09 o 
   2  -1   8        6.21        7.29      1.06 o 
   3  -1   8        0.96        0.75      0.61 o 
   4  -1   8        1.02        1.28      1.02 o 
  -6   0   8       33.05       35.57      2.59 o 
  -5   0   8       18.36       19.66      1.90 o 
  -4   0   8      134.42      133.69      5.02 o 
  -3   0   8      186.53      188.28      7.99 o 
  -2   0   8       38.12       41.55      2.88 o 
  -1   0   8        0.51       -0.13      0.34 o 
   0   0   8        6.94        6.11      0.71 o 
   1   0   8        4.63        5.49      0.83 o 
   2   0   8       21.29       24.95      2.19 o 
   3   0   8       15.63       17.99      1.49 o 
   4   0   8        0.41        0.62      0.70 o 
  -6   1   8       46.30       53.07      3.10 o 
  -5   1   8       10.74       10.96      1.53 o 
  -4   1   8        1.29        0.81      0.69 o 
  -3   1   8       41.95       43.56      6.71 o 
  -2   1   8       63.01       65.94      5.69 o 
  -1   1   8        6.05        7.45      0.87 o 
   0   1   8       30.70       33.49      1.22 o 
   1   1   8      181.24      181.35      6.29 o 
   2   1   8        6.08        7.34      0.99 o 
   3   1   8        0.95        1.33      0.67 o 
   4   1   8        0.97        0.95      0.80 o 
  -6   2   8        7.22        7.65      2.11 o 
  -5   2   8       16.93       19.21      1.84 o 
  -4   2   8       42.60       49.97      2.53 o 
  -3   2   8       24.81       21.31      1.82 o 
  -2   2   8      182.29      171.99      5.24 o 
  -1   2   8      201.64      190.96      7.05 o 
   0   2   8      149.17      157.32      5.17 o 
   1   2   8       29.15       31.04      1.53 o 
   2   2   8        4.72        3.58      0.78 o 
   3   2   8        1.80        1.26      0.67 o 
   4   2   8        2.81        3.00      1.64 o 
  -5   3   8      104.70      107.75      3.92 o 
  -4   3   8       41.30       40.52      2.29 o 
  -3   3   8       11.04        8.36      1.39 o 
  -2   3   8      463.56      461.15      9.51 o 
  -1   3   8       29.47       32.56      1.74 o 
   0   3   8       10.87       13.33      1.88 o 
   1   3   8       19.89       22.45      1.71 o 
   2   3   8       13.14       14.73      1.80 o 
   3   3   8        4.49        3.60      1.11 o 
   4   3   8       14.62       12.13      1.80 o 
  -5   4   8       20.43       18.43      2.75 o 
  -4   4   8       98.40      103.73      5.35 o 
  -3   4   8       10.77        9.97      1.80 o 
  -2   4   8      235.17      236.68     12.64 o 
  -1   4   8      139.88      146.97      7.89 o 
   0   4   8       64.64       74.05      3.24 o 
   1   4   8       41.44       43.95      2.99 o 
   2   4   8       31.88       35.34      3.06 o 
   3   4   8       10.73       12.05      1.67 o 
  -5   5   8        2.15        1.18      1.23 o 
  -4   5   8       16.95       13.57      2.22 o 
  -2   5   8       82.81       82.39      2.90 o 
  -1   5   8       90.74       95.34      4.99 o 
   0   5   8      174.49      184.30      6.40 o 
   1   5   8       92.54      101.35      3.47 o 
   2   5   8       19.48       21.29      2.96 o 
   3   5   8        1.86        2.18      1.03 o 
  -5   6   8       44.21       44.67      4.01 o 
  -4   6   8      227.70      218.11      7.99 o 
  -3   6   8       98.68       99.17      5.07 o 
  -2   6   8       10.12       12.35      1.35 o 
  -1   6   8       17.76       16.36      1.74 o 
   0   6   8       88.69       90.67      4.67 o 
   1   6   8        4.76        4.61      1.07 o 
   2   6   8       58.14       60.56      4.23 o 
   3   6   8       14.02       13.61      1.78 o 
  -4   7   8        9.18        7.48      1.92 o 
  -3   7   8       23.32       23.67      2.70 o 
  -2   7   8       69.62       71.36      4.26 o 
  -1   7   8       11.04       11.09      1.94 o 
   0   7   8       30.34       30.83      3.00 o 
   1   7   8       13.89       13.12      1.58 o 
   2   7   8        0.12        0.30      0.69 o 
   3   7   8        0.52        0.19      0.82 o 
  -4   8   8       46.13       37.99      3.66 o 
  -3   8   8        6.95        8.28      1.61 o 
  -2   8   8       50.28       48.07      2.52 o 
  -1   8   8      110.38      120.19      5.64 o 
   0   8   8       53.65       56.52      4.01 o 
   1   8   8       10.21        9.17      2.03 o 
   2   8   8        2.68        2.72      1.25 o 
  -3   9   8        0.04        0.84      0.72 o 
  -2   9   8       12.01       12.36      1.54 o 
  -1   9   8       18.85       17.54      2.56 o 
   0   9   8        5.35        7.42      1.90 o 
   1   9   8       10.37        9.93      2.22 o 
   2   9   8        0.21        0.69      0.87 o 
  -3  10   8       37.76       41.56      4.65 o 
  -2  10   8        2.64        3.82      1.08 o 
  -1  10   8       40.12       36.53      3.51 o 
   0  10   8       22.87       24.64      3.00 o 
  -1  11   8       14.81       15.83      2.68 o 
  -2  -9   9       19.34       19.77      2.16 o 
  -1  -9   9       18.02       19.76      2.06 o 
   0  -9   9       22.50       22.39      2.13 o 
  -3  -8   9        4.46        5.21      1.32 o 
  -2  -8   9        3.44        0.41      1.25 o 
  -1  -8   9       19.57       20.20      2.05 o 
   0  -8   9        4.07        2.54      1.25 o 
   1  -8   9        5.14        7.33      1.45 o 
  -4  -7   9        7.86        7.91      1.56 o 
  -3  -7   9       64.47       72.90     11.54 o 
  -2  -7   9        2.42        2.58      1.00 o 
  -1  -7   9        5.46        7.21      1.80 o 
   0  -7   9       11.26       13.02      1.63 o 
   1  -7   9       19.08       21.81      2.02 o 
   2  -7   9        0.19       -0.85      0.85 o 
  -4  -6   9        0.98        0.97      1.02 o 
  -3  -6   9       11.55       11.51      1.62 o 
  -2  -6   9       19.54       19.00      1.85 o 
  -1  -6   9       50.17       45.75      4.52 o 
   0  -6   9        1.05        1.20      0.78 o 
   1  -6   9        1.43        2.29      0.99 o 
   2  -6   9        2.57        2.39      1.48 o 
  -4  -5   9       49.49       55.65      3.84 o 
  -3  -5   9       90.29       89.15      4.98 o 
  -2  -5   9       36.40       36.25      4.25 o 
  -1  -5   9       25.82       26.09      2.16 o 
   0  -5   9      104.87      100.81     11.60 o 
   1  -5   9       70.45       64.13      4.44 o 
   2  -5   9        0.63        1.08      1.39 o 
  -5  -4   9       32.83       38.41      2.68 o 
  -4  -4   9       81.33       78.33      9.70 o 
  -3  -4   9       26.14       21.71      2.64 o 
  -2  -4   9       66.91       65.31      7.71 o 
  -1  -4   9      121.36      121.37      8.33 o 
   0  -4   9        4.61        4.19      1.92 o 
   1  -4   9       65.39       58.64      4.16 o 
   2  -4   9        4.46        3.44      1.65 o 
   3  -4   9        5.87        2.77      1.65 o 
  -5  -3   9        6.37        5.52      1.35 o 
  -4  -3   9       10.32        6.50      1.30 o 
  -3  -3   9       21.95       19.68      2.69 o 
  -2  -3   9       86.79       81.53      6.42 o 
  -1  -3   9      109.80      101.15     14.91 o 
   0  -3   9       50.52       50.15      6.19 o 
   1  -3   9       44.88       40.13      3.36 o 
   2  -3   9       10.94        9.64      2.11 o 
   3  -3   9        2.04        0.24      0.99 o 
  -5  -2   9      140.44      148.91     12.16 o 
  -4  -2   9       52.94       58.33      5.91 o 
  -3  -2   9       14.96       13.17      1.53 o 
  -2  -2   9       70.99       67.36      6.67 o 
  -1  -2   9       48.25       46.09      2.38 o 
   0  -2   9        2.09        3.30      0.73 o 
   1  -2   9       21.75       20.39      2.96 o 
   2  -2   9       20.60       17.60      1.78 o 
   3  -2   9        2.33        2.89      1.19 o 
  -5  -1   9       52.86       57.50      3.11 o 
  -4  -1   9       28.45       25.88      2.08 o 
  -3  -1   9       64.04       65.29      4.85 o 
  -2  -1   9       21.71       26.43      1.88 o 
  -1  -1   9       47.95       49.27      3.48 o 
   0  -1   9       12.44       13.01      1.58 o 
   1  -1   9       30.51       30.77      1.66 o 
   2  -1   9        8.27        7.97      1.09 o 
   3  -1   9        9.09        9.78      1.59 o 
  -5   0   9       21.56       23.39      3.88 o 
  -4   0   9       29.50       30.25      2.17 o 
  -3   0   9       20.34       18.28      1.65 o 
  -2   0   9       27.27       29.71      2.38 o 
  -1   0   9       38.72       40.35      2.09 o 
   0   0   9        2.21        2.43      0.65 o 
   1   0   9       35.19       32.27      1.89 o 
   2   0   9       18.66       18.63      1.48 o 
   3   0   9        0.34       -0.32      0.66 o 
  -5   1   9       52.79       56.93      3.07 o 
  -4   1   9       29.50       29.28      2.11 o 
  -3   1   9       65.89       69.23      2.91 o 
  -2   1   9       22.64       25.96      2.89 o 
  -1   1   9       47.01       44.73      4.11 o 
   0   1   9       11.94       12.95      1.11 o 
   1   1   9       30.59       30.49      1.65 o 
   2   1   9        7.83        7.94      1.09 o 
   3   1   9        9.10        8.62      1.22 o 
  -5   2   9      139.54      141.82      4.86 o 
  -4   2   9       51.78       55.20      3.03 o 
  -3   2   9       14.25       16.22      1.57 o 
  -2   2   9       70.37       64.91      2.64 o 
  -1   2   9       48.39       48.49      1.83 o 
   0   2   9        2.14        2.39      1.16 o 
   1   2   9       21.99       22.00      2.00 o 
   2   2   9       20.02       18.56      2.68 o 
   3   2   9        2.42        2.18      1.06 o 
  -5   3   9        6.52        4.33      1.69 o 
  -4   3   9       10.46        6.63      1.82 o 
  -3   3   9       21.57       16.71      2.32 o 
  -2   3   9       87.30       84.08      4.40 o 
  -1   3   9      107.61      113.57      7.54 o 
   0   3   9       49.73       55.57      3.68 o 
   1   3   9       44.04       50.94      3.66 o 
   2   3   9       11.06       11.40      1.57 o 
   3   3   9        2.10        2.36      1.07 o 
  -5   4   9       33.02       27.28      3.23 o 
  -4   4   9       80.94       80.99      4.99 o 
  -3   4   9       25.37       20.88      2.51 o 
  -2   4   9       69.99       70.53      4.10 o 
  -1   4   9      121.97      127.79      8.60 o 
   0   4   9        4.57        7.92      1.80 o 
   1   4   9       65.00       67.60      3.00 o 
   2   4   9        4.89        2.56      1.09 o 
   3   4   9        5.89        6.85      1.85 o 
  -4   5   9       48.16       52.38      4.10 o 
  -3   5   9       89.60       83.97      4.80 o 
  -2   5   9       35.54       34.70      2.98 o 
  -1   5   9       26.43       26.60      2.68 o 
   0   5   9      102.49      113.20      5.41 o 
   1   5   9       71.08       69.70      3.50 o 
   2   5   9        0.52        1.38      1.42 o 
  -4   6   9        1.03        1.71      1.37 o 
  -3   6   9       11.69       12.13      2.13 o 
  -2   6   9       19.01       17.44      1.61 o 
  -1   6   9       51.96       54.98      3.78 o 
   0   6   9        1.04        0.00      0.99 o 
   1   6   9        1.51        0.72      1.12 o 
   2   6   9        2.87        2.68      1.03 o 
  -4   7   9        8.32        9.42      2.20 o 
  -3   7   9       64.40       63.96      4.40 o 
  -2   7   9        2.53        4.41      1.05 o 
  -1   7   9        5.54        5.64      1.63 o 
   0   7   9       11.07       12.87      2.30 o 
   1   7   9       18.54       19.04      2.81 o 
   2   7   9        0.22       -0.05      0.76 o 
  -3   8   9        4.50        4.69      1.65 o 
  -2   8   9        3.34        2.90      0.98 o 
  -1   8   9       19.64       20.18      2.75 o 
   0   8   9        4.17        3.36      1.39 o 
   1   8   9        5.11        6.91      2.01 o 
  -2   9   9       19.64       19.06      2.70 o 
  -1   9   9       18.04       21.62      2.94 o 
   0   9   9       22.18       25.21      3.09 o 
  -1  -8  10       10.83        9.64      2.37 o 
  -3  -7  10        7.88        8.94      2.37 o 
  -2  -7  10        4.34        3.46      1.22 o 
  -1  -7  10       33.47       35.78      2.53 o 
   0  -7  10        8.88       10.05      1.60 o 
  -3  -6  10       63.36       67.68      8.87 o 
  -2  -6  10       61.21       60.83      8.11 o 
  -1  -6  10        4.77        4.02      1.21 o 
   0  -6  10       12.36       12.33      2.62 o 
   1  -6  10        6.37        7.10      2.13 o 
  -4  -5  10        2.52        1.92      1.04 o 
  -3  -5  10       37.40       33.53      2.49 o 
  -2  -5  10        3.84        4.44      1.21 o 
  -1  -5  10       75.75       78.08      6.78 o 
   0  -5  10       48.80       53.73      5.26 o 
   1  -5  10       23.84       18.24      2.92 o 
  -4  -4  10        0.06       -0.21      0.78 o 
  -3  -4  10       70.99       70.02      9.70 o 
  -2  -4  10       16.22       13.73      3.07 o 
  -1  -4  10       54.23       54.60      4.59 o 
   0  -4  10        8.30        9.18      1.43 o 
   1  -4  10       32.84       34.78      3.55 o 
   2  -4  10       22.48       18.68      2.94 o 
  -4  -3  10      122.81      123.07     15.09 o 
  -3  -3  10       72.36       67.18      6.41 o 
  -2  -3  10       10.34        7.51      1.38 o 
  -1  -3  10       62.29       59.99      6.06 o 
   0  -3  10        1.71        1.67      1.25 o 
   1  -3  10        0.83        1.20      1.35 o 
   2  -3  10       33.66       35.18      2.53 o 
  -4  -2  10        8.93       10.79      1.64 o 
  -3  -2  10       52.78       46.66      2.68 o 
  -2  -2  10       10.81       10.32      1.40 o 
  -1  -2  10       17.82       17.61      1.71 o 
   0  -2  10       42.07       35.88      3.23 o 
   1  -2  10       12.37       11.98      2.24 o 
   2  -2  10       13.04       12.57      1.69 o 
  -4  -1  10       41.59       43.21      3.81 o 
  -3  -1  10        9.57       11.38      1.51 o 
  -2  -1  10       19.49       21.38      5.12 o 
  -1  -1  10       44.24       45.73      5.15 o 
   0  -1  10       33.38       31.82      3.04 o 
   1  -1  10        3.71        3.57      0.88 o 
   2  -1  10        6.89        5.32      1.26 o 
  -4   0  10       24.60       22.04      2.09 o 
  -3   0  10       68.35       67.69      5.34 o 
  -2   0  10       47.49       50.86      5.04 o 
  -1   0  10       10.48       11.62      1.38 o 
   0   0  10        9.40        9.19      1.31 o 
   1   0  10        6.57        7.60      1.05 o 
   2   0  10        2.01        1.05      0.73 o 
  -4   1  10       40.96       43.51      2.67 o 
  -3   1  10        9.53        9.97      1.39 o 
  -2   1  10       18.28       19.94      2.83 o 
  -1   1  10       43.88       48.56      4.90 o 
   0   1  10       33.29       37.29      2.72 o 
   1   1  10        3.60        3.81      1.09 o 
   2   1  10        6.83        6.78      1.41 o 
  -4   2  10        8.62       10.21      2.20 o 
  -3   2  10       54.89       52.23      3.93 o 
  -2   2  10        9.96        9.28      1.86 o 
   0   2  10       41.85       38.54      3.25 o 
   1   2  10       12.30       13.14      1.60 o 
   2   2  10       12.97       13.74      1.78 o 
  -4   3  10      122.56      125.94      6.36 o 
  -3   3  10       72.07       67.91      4.44 o 
  -2   3  10       10.32        9.95      1.92 o 
   0   3  10        1.60        2.24      1.35 o 
   1   3  10        0.79        1.25      1.32 o 
   2   3  10       33.97       38.14      3.75 o 
  -4   4  10        0.09       -0.19      1.04 o 
  -3   4  10       70.87       67.72      4.50 o 
  -2   4  10       15.03       13.86      2.13 o 
  -1   4  10       54.97       65.21      4.10 o 
   0   4  10        7.98        9.72      2.13 o 
   1   4  10       31.76       34.27      3.42 o 
   2   4  10       22.46       19.68      2.12 o 
  -4   5  10        2.72        2.09      1.46 o 
  -3   5  10       37.49       31.04      3.21 o 
  -2   5  10        3.86        3.68      1.44 o 
  -1   5  10       77.56       85.43      4.78 o 
   0   5  10       49.88       65.04      4.42 o 
   1   5  10       24.00       22.08      3.06 o 
  -3   6  10       62.71       64.15      4.48 o 
  -2   6  10       62.07       61.72      4.14 o 
  -1   6  10        4.44        3.63      1.54 o 
   0   6  10       12.13       10.82      2.28 o 
   1   6  10        6.19        6.19      2.01 o 
  -3   7  10        8.21        8.94      2.07 o 
  -1   7  10       32.91       33.89      3.36 o 
   0   7  10        9.24       12.13      2.45 o 
  -1   8  10       10.68        8.62      2.09 o 
  -2  -5  11       56.02       57.09      8.65 o 
  -1  -5  11        1.84        2.39      1.15 o 
  -3  -4  11       36.83       40.42      2.79 o 
  -2  -4  11       21.66       19.82      2.16 o 
  -1  -4  11       29.53       32.19      6.44 o 
   0  -4  11       53.03       41.23      3.89 o 
  -3  -3  11        2.61        3.16      1.17 o 
  -2  -3  11        6.85        8.24      1.44 o 
  -1  -3  11        0.96        1.65      0.97 o 
   0  -3  11        4.19        6.13      1.97 o 
  -3  -2  11       50.58       49.35      4.46 o 
  -2  -2  11       34.98       34.07      4.64 o 
  -1  -2  11       19.52       19.58      1.84 o 
   0  -2  11        9.54        6.51      1.99 o 
   1  -2  11        2.83        2.51      1.12 o 
  -3  -1  11        7.44        6.41      1.88 o 
  -2  -1  11       28.63       27.80      2.13 o 
  -1  -1  11        5.59        7.06      1.86 o 
   0  -1  11        2.37        2.51      1.42 o 
   1  -1  11        5.01        5.47      1.35 o 
  -3   0  11        8.57        6.49      1.34 o 
  -2   0  11        0.13        0.05      0.72 o 
  -1   0  11        7.29       10.02      2.05 o 
   0   0  11       27.65       26.73      2.98 o 
   1   0  11        7.16        7.79      1.16 o 
  -3   1  11        7.52        6.42      1.88 o 
  -2   1  11       29.65       25.63      2.87 o 
   1   1  11        4.92        4.08      1.80 o 
  -3   2  11       49.81       60.22      4.44 o 
  -2   2  11       35.23       35.06      3.30 o 
   1   2  11        2.83        4.97      1.86 o 
  -3   3  11        2.47        1.63      1.39 o 
  -2   3  11        6.96        9.47      2.01 o 
   0   3  11        4.02        4.84      1.90 o 
   1   3  11        2.82        3.61      1.82 o 
  -3   4  11       36.73       37.82      3.57 o 
   0   4  11       52.61       60.52      4.48 o 
   0   5  11       18.87       20.90      3.09 o 
                                                 
